# Supplementary material for: Prophage excision switches the primary ribosome rescue pathway and rescue‐associated gene regulations in Escherichia coli
Source: Mol Microbiol. 2022 Dec 5;119(1):44–58. doi: 10.1111/mmi.15003 (PMC10107115; doi:10.1111/mmi.15003)
Supplement: Supplementary file 5 — Table S4 [file MMI-119-44-s003.xlsx]

## Sheet: Table. S4
Table. S4 5'-biotynilated oligonucleotides used for the northern blotting analyses.
Probe	Nucleotide sequence (5'→3')
anti-zntR mRNA probe	CCACTCTTAACGCCACTCGCCCCTTGTTCAAGAGCTTCAAGAATCGAACAATAAACACTG
anti-arfA mRNA probe	GCGCTGTCGGAATAAGGGATCATGTAGTAATGCTTCTATCGCATTATCCTTTATCTGCCC
