# Supplementary material for: Prophage excision switches the primary ribosome rescue pathway and rescue‐associated gene regulations in Escherichia coli
Source: Mol Microbiol. 2022 Dec 5;119(1):44–58. doi: 10.1111/mmi.15003 (PMC10107115; doi:10.1111/mmi.15003)
Supplement: Supplementary file 6 — Table S5 [file MMI-119-44-s002.xlsx]

## Sheet: Table. S5
Table. S5 Settings of the variable window for SWATH-MS acquisition
Window	Start (m/z)	End (m/z)
1	349.5	378.7
2	377.7	405.7
3	404.7	425.8
4	424.8	441.9
5	440.9	456.3
6	455.3	470.1
7	469.1	482.7
8	481.7	494.2
9	493.2	505.7
10	504.7	516.7
11	515.7	527
12	526	537.4
13	536.4	547.2
14	546.2	556.4
15	555.4	565.6
16	564.6	574.8
17	573.8	583.4
18	582.4	592
19	591	600.6
20	599.6	609.3
21	608.3	617.9
22	616.9	627.1
23	626.1	635.7
24	634.7	644.9
25	643.9	654.1
26	653.1	663.9
27	662.9	674.2
28	673.2	684
29	683	694.4
30	693.4	705.3
31	704.3	716.2
32	715.2	728.3
33	727.3	740.4
34	739.4	753
35	752	766.2
36	765.2	780.6
37	779.6	796.1
38	795.1	812.2
39	811.2	829.5
40	828.5	847.9
41	846.9	867.4
42	866.4	887.6
43	886.6	908.8
44	907.8	932.4
45	931.4	958.3
46	957.3	987
47	986	1022.1
48	1021.1	1070.4
49	1069.4	1126.2
50	1125.2	1199.8
