# Supplementary material for: Prophage excision switches the primary ribosome rescue pathway and rescue‐associated gene regulations in Escherichia coli
Source: Mol Microbiol. 2022 Dec 5;119(1):44–58. doi: 10.1111/mmi.15003 (PMC10107115; doi:10.1111/mmi.15003)
Supplement: Supplementary file 7 — Table S6 [file MMI-119-44-s001.xlsx]

## Sheet: table S6
Table S6. Individual fold change and P-value for each protein identified in the SWATH-MS analysis, shown in Figure 2.
Gene_name	b_number	∆CP4-57		∆ssrA		ΔintA-ypjF		ΔssrA-ypjF
		fold_change	p_value	fold_change	p_value	fold_change	p_value	fold_change	p_value
zntR	b3292	6.36218	0.00184214	6.94153	0.00215466	0.906594	0.829565	7.14955	0.000768061
nmpC	b0553	6.20697	0.00958154	7.98873	0.000534867	1.11072	0.822474	7.50856	0.000375799
gatD	b2091	3.23453	1.36918e-05	3.42747	0.00445714	1.01261	0.858021	3.44829	0.00112246
yfdH	b2351	2.59728	0.00529418	2.61806	0.0042468	1.03633	0.69328	2.62265	0.000306277
mcrB	b4346	2.47531	0.0144239	2.63587	0.0119609	1.0742	0.89239	2.63087	0.00660826
yeeD	b2012	2.29091	0.057215	2.09593	0.0746447	1.21684	0.848179	1.89806	0.106218
ydbK	b1378	2.20802	0.00479477	2.13825	3.85325e-05	0.990132	0.896628	2.2086	0.00689116
yafN	b0232	2.14507	0.0661615	1.85317	0.140591	0.935377	0.963026	1.75906	0.210558
intF	b0281	2.12377	0.00958154	2.51499	0.00274701	1.17909	0.657568	2.21251	0.0201255
ymjA	b1295	2.02903	0.203383	1.49259	0.455414	1.02403	0.992195	1.65271	0.399537
ydjN	b1729	1.90612	0.00576087	1.81711	0.00106804	1.10729	0.561242	1.61235	0.00853315
evgA	b2369	1.8879	0.00130987	1.99341	0.000764673	1.07196	0.761915	2.03665	0.00106991
pspB	b1305	1.88601	0.028605	1.87065	0.0147262	1.00734	0.992195	1.68875	0.108021
torR	b0995	1.82658	0.0462506	1.6293	0.146672	1.03787	0.917982	1.5288	0.159359
lsrF	b1517	1.82554	0.0741155	1.69537	0.0131708	1.23472	0.657591	1.33556	0.0478731
dnaJ	b0015	1.80449	0.00251323	1.86735	0.0013246	1.0212	0.724977	1.7881	0.000205793
fpr	b3924	1.78676	0.0125098	1.90327	0.0152476	0.985132	0.964591	1.77089	0.00970889
cysA	b2422	1.78576	0.0738495	0.977056	0.931128	1.30209	0.749686	0.947066	0.859058
dusC	b2140	1.77956	0.0568785	1.52959	0.233783	1.04165	0.957142	1.50617	0.156928
hspQ	b0966	1.77654	0.0294163	1.83831	0.0224614	1.088	0.866519	1.89623	0.0263119
fumC	b1611	1.77118	0.0115747	2.07882	0.00590321	1.11305	0.699896	1.79354	0.0186045
ycjF	b1322	1.75823	0.0343476	2.05422	0.00930863	1.16611	0.719549	1.87234	0.0759557
entB	b0595	1.74965	0.0266118	1.59409	0.0375948	1.42824	0.577198	1.42505	0.14593
dnaK	b0014	1.71033	0.00130987	1.73865	5.76303e-05	0.979838	0.548648	1.70503	0.00019451
fxsA	b4140	1.67426	0.0273429	1.74673	0.0198886	0.967123	0.955686	1.48685	0.0565102
ghrA	b1033	1.67338	0.0125098	1.79745	3.85325e-05	1.05536	0.584181	1.61034	0.053066
hslO	b3401	1.66531	2.87872e-05	1.60985	0.00369589	0.989137	0.848179	1.59216	0.00709287
rplL	b3986	1.65246	0.00927488	1.16651	0.00146528	0.957753	0.576386	1.00674	0.694044
ygaV	b2667	1.64237	0.14203	1.85677	0.124875	1.06945	0.964591	1.50613	0.277374
maa	b0459	1.62923	0.053992	1.68309	0.0224614	1.05188	0.899332	1.82768	0.0197845
sodA	b3908	1.62365	0.000379142	1.47685	0.0017994	1.0578	0.602133	1.43194	0.00709287
glf	b2036	1.61662	0.0144239	1.52792	0.000358985	1.05045	0.734779	1.55006	0.00493011
lldP	b3603	1.60167	0.0236472	2.07452	0.010183	1.095	0.822474	1.44769	0.0534884
mraZ	b0081	1.60075	0.089231	1.67274	0.0712673	1.15119	0.849098	1.14349	0.605486
ygiM	b3055	1.58382	0.00635655	1.60778	0.000757242	1.08196	0.443368	1.61836	0.0252529
cysP	b2425	1.58184	0.01081	1.33241	0.00389344	1.13629	0.443368	1.30824	0.00853315
dmsD	b1591	1.58132	0.0518994	1.44514	0.0648985	0.986218	0.98546	1.43507	0.191304
rfbA	b2039	1.57195	0.00139164	1.5561	0.000343547	1.01542	0.791133	1.58758	0.000880259
folM	b1606	1.57058	0.0390247	1.73573	0.0286067	1.29245	0.848179	1.37994	0.101128
ybgL	b0713	1.55441	0.327739	1.23724	0.100065	0.945665	0.91294	1.36579	0.381066
rseB	b2571	1.55144	0.040281	1.52475	0.0217211	1.01341	0.969175	1.54533	0.0362778
speE	b0121	1.54929	0.00139164	1.4606	0.0100698	0.963822	0.750679	1.48947	0.0107854
gabD	b2661	1.54356	0.0166092	1.54777	0.00653478	0.954594	0.910705	1.45722	0.00920215
pstS	b3728	1.53986	0.00505456	1.62017	0.0274787	1.09638	0.783127	1.5518	0.0172614
ybeZ	b0660	1.53945	0.00210513	1.56501	0.000801149	1.0045	0.975334	1.55127	0.00155665
htpG	b0473	1.53565	3.53285e-05	1.60014	0.000276144	0.996665	0.908566	1.62495	0.00244161
cobT	b1991	1.53209	0.325968	1.28296	0.295127	1.29413	0.499066	1.55157	0.0433645
nfuA	b3414	1.52685	0.000388171	1.44918	0.00954228	0.98413	0.848179	1.38672	0.0522766
rstA	b1608	1.52141	0.000607492	1.53471	0.000276144	1.05136	0.818313	1.58122	0.0278746
yaiI	b0387	1.51805	0.163214	1.48345	0.0601905	1.16	0.522889	1.43317	0.215448
corC	b0658	1.50792	0.00519251	1.51283	0.00456111	1.00769	0.901563	1.44427	0.00398414
smrA	b1340	1.49854	0.225847	1.23516	0.425915	1.14673	0.820812	1.7273	0.148222
nfo	b2159	1.49638	0.0194017	1.41045	0.0387593	0.998813	0.997734	1.36684	0.0461292
fetB	b0491	1.49492	0.27049	1.50426	0.191386	1.18628	0.877427	1.08986	0.839406
treR	b4241	1.49421	0.355557	1.46041	0.330465	1.27981	0.822474	1.31984	0.487231
pstB	b3725	1.49166	0.0255633	1.42951	0.000636505	1.08794	0.505196	1.4269	0.00709287
ydjA	b1765	1.48726	0.0294163	1.51935	0.000627044	0.956463	0.866519	1.44389	0.00578454
mgtA	b4242	1.48491	0.00266514	1.41968	0.0107764	0.968902	0.8662	1.36452	0.00430305
ppsA	b1702	1.47895	0.00130987	1.85411	0.000451484	1.05088	0.548648	1.54701	0.00100798
lon	b0439	1.47759	0.000224041	1.47022	0.000264099	0.99525	0.894462	1.46482	0.00244161
clpB	b2592	1.4663	0.00298651	1.54773	4.87608e-05	0.983032	0.489543	1.58158	0.000768061
ydhR	b1667	1.46081	0.00141652	1.42057	0.000483451	0.911262	0.670732	1.47761	0.0362778
hsdM	b4349	1.45562	0.00249031	1.41026	0.00603036	1.00076	0.987443	1.43599	0.00398414
lnt	b0657	1.4556	0.0210543	1.4677	0.0407285	1.08585	0.8662	1.37439	0.0253766
chbB	b1738	1.45273	0.231976	1.46637	0.0275604	1.11658	0.782551	1.29199	0.0518394
nfsA	b0851	1.45183	0.00958154	1.36584	0.000268692	1.01204	0.848179	1.41099	0.00877732
nlpI	b3163	1.44724	0.0704765	1.31624	0.270176	1.26215	0.62087	1.28772	0.166654
yagU	b0287	1.44675	0.0303443	1.40711	0.00825417	0.994325	0.98546	1.37742	0.0053635
hslR	b3400	1.44088	0.231519	1.49537	0.0658046	1.0183	0.979091	1.53479	0.0860475
xseA	b2509	1.43159	0.0268569	1.23097	0.0822808	0.950918	0.670732	1.10945	0.484914
nlpA	b3661	1.42668	0.136454	1.25441	0.0437938	1.11219	0.698927	1.26822	0.181507
yebY	b1839	1.42631	0.0345176	1.31358	0.0610598	1.34451	0.44501	1.33355	0.0878389
yecD	b1867	1.42388	0.00971211	1.56359	0.0166528	1.06822	0.443368	1.44795	0.0558525
cysJ	b2764	1.42369	0.0183962	1.1575	0.147268	1.20189	0.306768	1.13429	0.0802187
holE	b1842	1.42086	0.038923	1.43442	0.0435676	0.920077	0.8662	1.32302	0.0534595
yfeY	b2432	1.41748	0.0560554	1.55737	0.0309545	0.998897	0.998516	1.53525	0.0329341
metC	b3008	1.4128	0.0910915	1.08811	0.489561	1.1613	0.646443	1.08445	0.54297
groL	b4143	1.41079	0.000379142	1.46042	0.000525202	0.972856	0.577198	1.44799	0.00157765
cysN	b2751	1.40406	0.0107318	1.05155	0.370257	1.18794	0.489543	1.14366	0.104974
pdxA	b0052	1.40134	0.366214	1.51113	0.00636639	1.42244	0.266118	1.45824	0.0537495
yobH	b4536	1.39963	0.222913	1.30392	0.113932	1.04884	0.954829	1.3713	0.0869862
groS	b4142	1.39558	0.00130987	1.50565	0.000447684	0.97424	0.734779	1.52386	0.000880259
folB	b3058	1.39516	0.0638866	1.47449	0.0476403	1.38131	0.489543	1.71694	0.0299197
hslV	b3932	1.39216	0.0280373	1.44008	0.00830988	0.966919	0.91294	1.41454	0.0504387
yggW	b2955	1.39214	0.19865	1.11738	0.628728	1.2578	0.763843	1.37944	0.233749
cysI	b2763	1.39138	0.0190577	1.18482	0.021285	1.13222	0.42453	1.25072	0.00794403
degP	b0161	1.39083	0.000436791	1.50883	0.000148719	1.00045	0.99366	1.49664	0.00019451
asnA	b3744	1.38989	0.265707	1.38356	0.259851	1.23598	0.818313	1.22752	0.567741
yfcH	b2304	1.38483	0.187503	1.20066	0.442817	1.08315	0.894462	1.1619	0.533863
ynfB	b1583	1.38221	0.0400479	1.49617	0.00238757	1.00389	0.992139	1.49106	0.00493011
yrbL	b3207	1.38041	0.00479477	1.35661	0.146774	1.07528	0.818313	1.21279	0.0520658
grpE	b2614	1.37868	0.00632207	1.36785	0.000343547	0.946538	0.306768	1.31926	0.00159769
phoB	b0399	1.37823	0.0551713	1.461	0.125796	0.804249	0.750679	1.49039	0.0253666
ychJ	b1233	1.37778	0.412731	1.21597	0.550879	1.21494	0.822474	1.03727	0.905262
lysC	b4024	1.37551	0.0683857	1.35474	0.0110711	1.14591	0.502955	1.44022	0.00999338
cysK	b2414	1.374	0.0137985	1.30286	0.000358985	1.05679	0.783962	1.303	0.00252638
ybjQ	b0866	1.37394	0.110019	1.43349	0.0468747	1.07079	0.944855	1.29326	0.531523
topB	b1763	1.36445	0.239074	1.278	0.209582	1.13938	0.848179	1.42398	0.118962
hslU	b3931	1.36254	0.00103029	1.3891	0.000125653	0.979225	0.657568	1.36455	0.000768061
ybeD	b0631	1.36197	0.0705779	1.43438	0.00732636	0.937685	0.585483	1.33862	0.00552177
wbbI	b2034	1.36066	0.00176541	1.35127	0.00184252	1.00131	0.992139	1.30887	0.00264104
ruvB	b1860	1.35817	0.245652	1.24111	0.0632246	1.05468	0.856337	1.32694	0.0433936
ybeY	b0659	1.35557	0.0297395	1.50778	0.0338872	1.09403	0.678264	1.52916	0.064853
yeaY	b1806	1.35482	0.086184	1.25773	0.122598	0.971021	0.96186	1.218	0.399866
rlmE	b3179	1.35417	0.00731067	1.29638	0.0124241	1.07331	0.822474	1.27457	0.0821431
erpA	b0156	1.34978	0.0149267	1.32109	0.0120124	1.01592	0.853193	1.30248	0.00660826
gloB	b0212	1.34703	0.144276	1.38842	0.0615487	1.03686	0.910233	1.47948	0.0511829
dcyD	b1919	1.34629	0.0703828	1.19774	0.179971	1.0788	0.836274	1.2021	0.184047
asnC	b3743	1.346	0.100196	1.07126	0.597783	0.887428	0.881724	1.13395	0.421701
yhaM	b4470	1.3447	0.259667	1.26581	0.320936	1.55239	0.542835	1.38166	0.237056
asmA	b2064	1.34278	0.202484	1.29896	0.216813	1.16504	0.818313	1.36029	0.189801
cysM	b2421	1.34249	0.00558234	1.22311	0.0546756	0.924383	0.791133	1.27886	0.0614905
sdiA	b1916	1.33601	0.127084	1.48134	0.0411581	1.05887	0.866519	1.34074	0.0878389
ybjN	b0853	1.3355	0.309196	1.46221	0.118024	1.01432	0.98546	1.30059	0.225572
nadD	b0639	1.33545	0.3322	1.25214	0.434374	1.19076	0.848179	1.38883	0.314381
yfgJ	b2510	1.33465	0.214452	1.19443	0.517177	1.33968	0.646443	1.0693	0.832006
yaeQ	b0190	1.33397	0.113864	1.21435	0.247427	0.99918	0.999354	1.03312	0.885954
lasT	b4403	1.33244	0.115158	1.20968	0.300616	1.02719	0.91294	1.31137	0.0476443
gatZ	b2095	1.33023	0.0103997	1.36478	8.24692e-05	0.99682	0.981479	1.3998	0.000880259
ybeL	b0643	1.32949	0.057038	1.34072	0.0958285	1.03549	0.885402	1.42125	0.0224222
rluB	b1269	1.32738	0.0103782	1.29623	0.00709549	1.01551	0.8662	1.29875	0.00452911
ycjX	b1321	1.32716	0.133452	1.32225	0.11606	0.706662	0.74633	1.15291	0.611574
sodB	b1656	1.32626	0.00349875	1.3156	0.0070975	1.00094	0.964591	1.26197	0.0196506
acs	b4069	1.32585	0.0215631	2.12709	0.0070975	1.02222	0.920214	1.48947	0.0116304
cysD	b2752	1.32131	0.0532953	0.971376	0.814085	1.18647	0.443368	1.20137	0.088752
qmcA	b0489	1.32104	0.327739	1.43982	0.138225	1.20392	0.856337	1.47875	0.131405
yafD	b0209	1.31913	0.235073	1.2118	0.327318	1.10485	0.86457	1.06624	0.766941
nei	b0714	1.31802	0.0924893	1.5179	0.0297002	0.907433	0.848179	1.3853	0.0893832
rsmD	b3465	1.31611	0.0942676	1.2142	0.156802	1.24878	0.548648	1.21981	0.161878
zipA	b2412	1.31433	0.0175921	1.1691	0.0795821	1.07549	0.750679	1.16645	0.459136
ebgR	b3075	1.314	0.49454	1.57302	0.0731795	1.35456	0.719292	1.50344	0.183161
gabT	b2662	1.31263	0.0566271	1.39384	0.0992217	1.11412	0.734779	1.35826	0.0505356
dinI	b1061	1.30741	0.118163	1.33183	0.124875	1.00324	0.995139	1.3384	0.249696
mfd	b1114	1.30675	0.0393434	1.34299	0.00931745	1.01354	0.818313	1.31585	0.0118405
purT	b1849	1.30587	0.0094688	1.20698	0.146774	0.938232	0.910705	1.09275	0.183211
rhlE	b0797	1.30556	0.0638472	1.25968	0.0541068	1.01285	0.848179	1.17549	0.112435
sseB	b2522	1.30541	0.102058	1.28267	0.0774692	0.990525	0.98546	1.34846	0.0565102
yeaK	b1787	1.30151	0.0621605	1.37893	0.00445756	1.13482	0.548648	1.39121	0.0373788
tsaC	b3282	1.30029	0.00566996	1.24714	0.00177861	1.01109	0.934036	1.15935	0.175351
yghU	b2989	1.29566	0.103924	1.19774	0.213166	1.14226	0.734779	1.1328	0.528621
yfaZ	b2250	1.29522	0.0799613	1.19681	0.185237	0.827131	0.8662	0.933777	0.675327
ppsR	b1703	1.2925	0.2171	1.43383	0.10604	1.01843	0.979483	1.38852	0.159359
mutM	b3635	1.29218	0.198244	1.16107	0.23446	0.935435	0.894462	1.34267	0.0920754
cpxR	b3912	1.29203	0.0125098	1.44901	0.0347784	1.04259	0.670732	1.37733	0.0478905
yqeF	b2844	1.29163	0.208558	1.13724	0.467864	0.971302	0.964591	0.974561	0.915978
ybdF	b0579	1.29135	0.32357	1.15044	0.320936	0.976934	0.951268	1.02449	0.945549
pgsA	b1912	1.28912	0.230093	1.4317	0.130834	1.01311	0.989139	0.983621	0.952155
pliG	b1178	1.28904	0.208421	1.2907	0.190635	1.22057	0.749686	1.20082	0.506095
yffB	b2471	1.28893	0.0236472	1.39577	0.00381202	0.980519	0.93428	1.46513	0.00493011
iscX	b2524	1.28817	0.0116917	1.06638	0.676675	0.90784	0.848179	1.02985	0.665074
mqsA	b3021	1.28736	0.286972	1.18101	0.452079	1.0943	0.941454	1.10822	0.712892
yceD	b1088	1.28553	0.00742607	1.21881	0.01845	1.00088	0.995882	1.22744	0.019954
zwf	b1852	1.28294	0.00130987	1.2144	0.00173585	1.00444	0.960508	1.24574	0.00307972
yceA	b1055	1.28285	0.0170171	1.24482	0.0634212	1.01965	0.890756	1.05694	0.457415
yigI	b3820	1.28014	0.115158	1.59951	0.0373062	1.08377	0.848179	1.28999	0.110063
thiL	b0417	1.27961	0.0806143	1.27744	0.0796679	1.11445	0.759608	1.29602	0.0837721
dkgB	b0207	1.2755	0.0995017	1.31839	0.0650713	1.04854	0.89239	1.26266	0.11527
djlA	b0055	1.27509	0.122568	1.10672	0.480177	1.18868	0.780614	1.23847	0.169179
lapB	b1280	1.27492	0.133479	1.39675	0.0738451	1.10078	0.822474	1.23295	0.482746
xerD	b2894	1.2736	0.376693	1.06201	0.853116	1.05777	0.937421	1.20164	0.560367
fliY	b1920	1.26731	0.0276402	1.13282	0.00293709	1.13311	0.266118	1.17731	0.0256633
yciF	b1258	1.2669	0.157856	1.11663	0.483237	1.04113	0.948646	1.14896	0.305623
rfbC	b2038	1.26539	0.0643502	1.17798	0.103863	1.0711	0.818313	1.18414	0.106412
yecJ	b4537	1.26525	0.00393479	1.29516	0.0706503	0.975873	0.944855	1.23001	0.0137005
yciH	b1282	1.26524	0.0239326	1.10174	0.618442	1.06791	0.897921	1.22207	0.126897
cadA	b4131	1.26485	0.109422	1.34199	0.0076616	1.09201	0.539929	1.69237	0.00699507
rimI	b4373	1.26473	0.436241	1.20581	0.482478	1.181	0.848179	1.27966	0.414762
ydiJ	b1687	1.26413	0.0189948	1.15095	0.44302	1.04799	0.848179	1.12035	0.32369
yggT	b2952	1.26242	0.0280166	1.11095	0.158044	0.982242	0.927986	1.11935	0.153327
maeA	b1479	1.26131	0.00184214	1.26649	0.00119959	1.02578	0.659059	1.26656	0.00280984
dsbB	b1185	1.26125	0.216745	1.2127	0.325698	1.13259	0.886963	0.995481	0.977532
yacC	b0122	1.26114	0.688834	1.35398	0.583199	1.34096	0.8662	1.13967	0.85046
clsA	b1249	1.2606	0.353956	1.07331	0.851675	0.889128	0.866519	1.08252	0.579903
ybjS	b0868	1.26034	0.0934163	1.34991	0.0387593	1.08263	0.754403	1.29904	0.0427364
rfaY	b3625	1.25964	0.0507944	1.18671	0.00531927	0.955179	0.723792	1.2048	0.0476443
prfB	b2891	1.25869	0.000436791	1.23755	0.00568416	0.986338	0.754403	1.23504	0.00493011
yegU	b2099	1.25688	0.235839	1.08067	0.704819	0.855518	0.837868	0.968241	0.907292
phoP	b1130	1.25493	0.0124363	1.28625	0.00923802	0.962272	0.818313	1.27143	0.0361779
yejK	b2186	1.25457	0.0183962	1.1814	0.0184586	0.965243	0.699896	1.21095	0.095541
lptC	b3199	1.2545	0.13055	1.08965	0.574534	1.06373	0.866519	1.2035	0.211854
rseA	b2572	1.25287	0.0280166	1.02204	0.906989	1.16708	0.836274	1.17902	0.345677
cysB	b1275	1.25166	0.0111854	1.22441	0.0467154	1.00958	0.964591	1.2089	0.082221
hha	b0460	1.25118	0.154453	1.32759	0.0905954	1.09735	0.599948	1.36785	0.0142438
speG	b1584	1.25039	0.0148226	1.31848	0.00693568	0.993104	0.963026	1.26887	0.0235049
yhbW	b3160	1.24846	0.0182766	1.17287	0.111065	1.039	0.881485	1.0451	0.755466
secE	b3981	1.24674	0.0199164	1.08182	0.233415	0.923076	0.646443	0.939651	0.198925
iscR	b2531	1.24461	0.0321171	1.16322	0.0948489	1.01231	0.954829	1.02764	0.680191
putA	b1014	1.2444	0.00141652	1.63702	0.00146528	0.984324	0.875296	1.31072	0.012945
yoaB	b1809	1.24247	0.0507944	1.08873	0.478943	1.05997	0.848179	1.01213	0.854238
yjjG	b4374	1.24154	0.261504	1.05109	0.838223	1.14004	0.822474	1.30796	0.195283
mntR	b0817	1.24044	0.106983	1.20028	0.134824	0.94245	0.867833	1.14313	0.31384
dnaE	b0184	1.23865	0.104257	1.15647	0.192969	0.952235	0.866519	1.0806	0.593454
alaC	b2379	1.23615	0.234334	1.25283	0.175513	1.12022	0.818313	1.24813	0.21161
obgE	b3183	1.23162	0.00406431	1.19782	0.0322228	0.984274	0.719292	1.15565	0.00578454
glnE	b3053	1.23162	0.464719	1.29175	0.198146	1.08494	0.837868	1.24389	0.116629
grxA	b0849	1.23107	0.053992	1.25449	0.014341	1.01487	0.910705	1.17812	0.0415535
mlc	b1594	1.23088	0.327739	1.26454	0.113258	1.14083	0.73134	1.17945	0.465953
yebO	b1825	1.23041	0.199457	1.25018	0.181681	0.986661	0.979091	1.17353	0.332686
rsxB	b1628	1.22889	0.291572	1.35837	0.0305244	1.11051	0.858021	1.18691	0.0954922
lapA	b1279	1.22851	0.546228	1.49846	0.233435	0.764287	0.843022	1.41639	0.33432
mraY	b0087	1.2284	0.0453698	1.13239	0.133922	1.05086	0.837868	1.10165	0.214882
frmR	b0357	1.2278	0.0958614	1.23228	0.0948489	0.936697	0.89239	1.15531	0.219909
yciO	b1267	1.22603	0.015952	1.2291	0.00381202	1.12582	0.44501	1.26478	0.094488
ligA	b2411	1.22593	0.00438379	1.17213	0.0215577	1.0213	0.750679	1.23141	0.0237451
yfiH	b2593	1.22342	0.0827649	1.02213	0.906254	0.947484	0.849085	1.09764	0.395297
rsmJ	b3497	1.22295	0.303222	1.40126	0.0365844	1.05029	0.866519	1.23922	0.106412
yfcE	b2300	1.22243	0.0432086	1.20642	0.00370372	1.01007	0.8662	1.24795	0.00294599
mrcA	b3396	1.21916	0.191491	1.2532	0.0859214	1.1073	0.657568	1.1894	0.0348381
hrpA	b1413	1.21849	0.0540871	1.231	0.0224705	1.0302	0.791133	1.1824	0.0186785
cysH	b2762	1.21701	0.112707	1.04307	0.366481	1.1137	0.489543	1.07862	0.423701
hcp	b0873	1.21663	0.0796339	0.361017	0.0272494	0.853146	0.592143	0.720816	0.0810805
ptrA	b2821	1.21648	0.0686928	1.28919	0.0222057	1.01823	0.935857	1.2157	0.139092
metN	b0199	1.21419	0.115908	1.16545	0.136833	1.00463	0.979091	1.18753	0.0328791
ydcF	b1414	1.21405	0.160728	1.3033	0.0880243	1.09803	0.820812	1.28169	0.118962
mioC	b3742	1.21372	0.0621605	1.14368	0.118024	1.07879	0.73134	1.19285	0.0774583
cydC	b0886	1.21314	0.278932	1.11979	0.470728	0.997074	0.995882	1.15174	0.438622
yqhA	b3002	1.21244	0.129551	0.943943	0.801237	1.12983	0.754403	1.14392	0.257661
tusB	b3343	1.21181	0.527095	1.11972	0.705628	1.05023	0.975022	1.02276	0.931804
yidB	b3698	1.21168	0.165031	1.1891	0.162578	0.839735	0.818313	0.950594	0.679627
rarA	b0892	1.21153	0.158054	1.11823	0.338305	1.10391	0.796456	1.0082	0.966576
fruB	b2169	1.21132	0.0567962	1.12689	0.0185788	0.9875	0.848179	1.19955	0.0522766
aroE	b3281	1.21101	0.0300959	1.22515	0.122598	0.970898	0.848179	1.18359	0.192503
sapF	b1290	1.20994	0.536941	1.05599	0.86135	1.09337	0.876334	1.1205	0.674016
yehT	b2125	1.20965	0.266014	1.25998	0.165815	1.1642	0.593532	1.23485	0.102241
proP	b4111	1.20818	0.0696105	1.19642	0.0702064	0.892258	0.646443	1.03987	0.71253
yggX	b2962	1.20777	0.0260597	1.19705	0.0546169	1.05631	0.707225	1.23814	0.0867162
clpS	b0881	1.20679	0.179775	1.04802	0.830345	1.17426	0.669757	1.25422	0.133256
metL	b3940	1.20611	0.0236472	1.19932	0.0238626	1.05063	0.73134	1.13978	0.156928
ybbN	b0492	1.20573	0.00564654	1.20373	0.00314699	0.9986	0.98546	1.16009	0.00809964
mqo	b2210	1.20459	0.0442111	1.15802	0.0897847	1.04341	0.848179	1.04626	0.487175
greB	b3406	1.20448	0.272798	1.11267	0.487049	1.14369	0.811225	1.36196	0.12239
yegQ	b2081	1.20392	0.00820398	1.14265	0.0168006	0.999265	0.99366	1.1082	0.0522766
betB	b0312	1.20338	0.0318048	1.32876	0.0231396	1.0513	0.822474	1.20014	0.158467
envC	b3613	1.20338	0.362428	1.1597	0.269016	0.878984	0.750679	0.914403	0.489073
ftsQ	b0093	1.20163	0.0568785	1.226	0.104699	0.932509	0.89239	1.10591	0.158614
wbbJ	b2033	1.2015	0.175576	1.25151	0.126319	0.787207	0.548648	1.23939	0.0712333
aroH	b1704	1.20002	0.0755029	1.16958	0.10443	1.04834	0.858021	1.07997	0.359328
spy	b1743	1.19999	0.293275	1.09377	0.657377	1.255	0.672543	1.03082	0.918976
yihW	b3884	1.19843	0.121972	1.19258	0.121147	1.03992	0.897921	1.12795	0.188522
uspF	b1376	1.19735	0.0947873	1.34684	0.0774692	1.04299	0.874033	1.42212	0.0464535
hscA	b2526	1.19608	0.0481528	1.15604	0.0201386	1.00587	0.910772	1.14552	0.0537495
cstA	b0598	1.19488	0.291265	1.45655	0.11606	0.854596	0.848179	1.07416	0.743014
dcm	b1961	1.19424	0.476793	1.03503	0.88217	1.18122	0.822474	1.15497	0.529733
ansA	b1767	1.19325	0.0540485	1.16741	0.0551659	0.966178	0.866519	1.18272	0.0631312
yfhM	b2520	1.19272	0.0924893	1.14063	0.176325	1.09727	0.822474	1.13981	0.160894
ycbX	b0947	1.1925	0.0550766	1.20123	0.0734795	1.00478	0.98546	1.21562	0.170036
yggU	b2953	1.19227	0.393027	1.30767	0.0422257	0.926514	0.907737	1.19207	0.10012
sixA	b2340	1.19173	0.179806	1.23585	0.136362	1.07547	0.837868	1.20295	0.194168
ycdX	b1034	1.19122	0.0714052	1.19687	0.0576856	1.02911	0.866519	1.23957	0.056288
tyrA	b2600	1.19042	0.0713079	1.19049	0.109292	0.977245	0.934036	1.13354	0.123108
ubiF	b0662	1.18872	0.428903	1.33451	0.0296916	1.18112	0.572784	1.21295	0.0421331
cysQ	b4214	1.18821	0.184257	1.14496	0.252091	1.08614	0.822474	1.14875	0.268619
fruK	b2168	1.18819	0.00529418	1.07129	0.0436366	1.00268	0.975334	1.12565	0.0120536
tgt	b0406	1.18793	0.0472915	1.11791	0.0796679	1.0131	0.900937	1.13454	0.0558299
fdoG	b3894	1.18632	0.0199164	1.12435	0.0245094	1.00512	0.937326	1.11658	0.0415539
yciA	b1253	1.18599	0.0297925	1.1187	0.0834223	1.07421	0.657568	1.1661	0.103243
murQ	b2428	1.1858	0.178577	1.40651	0.035587	1.00918	0.979091	1.36092	0.00289214
argT	b2310	1.1852	0.268825	1.38725	0.0738451	1.12857	0.811046	1.2009	0.232077
azoR	b1412	1.18408	0.156577	1.18295	0.112327	1.11482	0.489543	1.18538	0.0625718
iscS	b2530	1.18318	0.00298651	1.14162	0.000879784	0.99572	0.902878	1.10201	0.0264589
lpp	b1677	1.18257	0.0241592	1.11775	0.0718732	0.83412	0.129617	1.17261	0.0792996
rcnR	b2105	1.18132	0.240517	1.02962	0.901158	0.917106	0.954829	1.08679	0.575645
acrA	b0463	1.18123	0.0108194	1.12827	0.014289	1.00484	0.964591	1.13723	0.0210471
ispE	b1208	1.18048	0.174678	1.06939	0.477652	0.924006	0.8662	1.05365	0.73267
atpE	b3737	1.18031	0.20871	1.05647	0.608987	0.928839	0.848179	0.898146	0.436022
yoaC	b1810	1.1801	0.223741	1.18557	0.0281747	1.01892	0.89239	1.15799	0.406855
mrr	b4351	1.17965	0.109797	1.1988	0.0745486	1.09351	0.672543	1.26606	0.0568935
gnsA	b4517	1.17948	0.0656829	1.20306	0.0746447	1.09539	0.732641	1.23175	0.0515825
gdhA	b1761	1.17908	0.0432556	1.08759	0.0667854	0.985689	0.932786	1.10273	0.400524
pspA	b1304	1.17876	0.0491192	1.17513	0.066002	1.00855	0.964591	1.21281	0.0366596
glpR	b3423	1.17834	0.0678188	1.07044	0.499491	1.02211	0.89239	1.06014	0.338886
ribA	b1277	1.17817	0.0845829	1.22116	0.0589806	0.961771	0.866519	1.14329	0.154558
yrdA	b3279	1.17796	0.0542847	1.19064	0.028628	0.937666	0.702329	1.17428	0.0534595
rfbB	b2041	1.17778	0.00469008	1.19155	0.0049738	1.00105	0.98546	1.17547	0.00853315
hemA	b1210	1.17746	0.411534	1.07379	0.72522	1.04541	0.942623	1.0529	0.830767
acrB	b0462	1.17671	0.00827676	1.11176	0.0272494	1.00112	0.992139	1.13227	0.027962
fdoH	b3893	1.17624	0.00435566	1.08885	0.0252498	1.00253	0.975334	1.09606	0.0415539
waaU	b3623	1.1741	0.041352	1.07658	0.27933	1.01026	0.951268	1.17413	0.19945
topA	b1274	1.1736	0.0194017	1.14304	0.0222057	0.999141	0.992195	1.12421	0.0402629
ypeA	b2434	1.17354	0.13705	1.10865	0.279014	1.01051	0.975334	1.16511	0.262639
gmhB	b0200	1.17346	0.268825	1.02679	0.674563	0.997641	0.992195	1.18639	0.120328
yniA	b1725	1.17228	0.525315	1.26013	0.37053	1.49083	0.576386	1.0845	0.806631
mlaA	b2346	1.17166	0.00872992	1.13046	0.00967289	1.06381	0.560002	1.15178	0.126986
ubiB	b3835	1.17148	0.197341	1.10989	0.161079	1.01515	0.968048	1.12659	0.182518
cyaY	b3807	1.17097	0.214092	1.10574	0.324648	1.19238	0.577198	1.16071	0.206663
yqgF	b2949	1.17096	0.429308	1.04736	0.836925	0.874492	0.856337	1.09373	0.741423
hfq	b4172	1.16994	0.166745	1.35301	0.0608937	1.03745	0.848179	1.13534	0.335733
gatY	b2096	1.16915	0.00342297	1.28445	0.00166517	1.01176	0.83916	1.31062	0.00398414
purR	b1658	1.16911	0.0215631	1.16712	0.0210497	1.03326	0.754403	1.146	0.0329341
iadA	b4328	1.16701	0.0576682	1.17132	0.15734	0.960772	0.848179	1.17341	0.0701557
ybjX	b0877	1.16698	0.16469	1.15657	0.0127061	0.982042	0.841695	1.2545	0.00516271
nudB	b1865	1.16662	0.689733	1.26223	0.384932	1.13753	0.866519	1.35783	0.470718
kdsC	b3198	1.16644	0.100242	1.24919	0.0111572	1.03665	0.848179	1.23436	0.170036
ompT	b0565	1.1651	0.0171119	1.11021	0.00671645	0.944549	0.548648	1.08069	0.0473513
yafJ	b0223	1.16444	0.49454	1.22613	0.349669	1.16769	0.837868	1.34493	0.219918
tamA	b4220	1.16432	0.217443	1.20358	0.157397	1.12396	0.822474	1.14887	0.210558
yiaD	b3552	1.1639	0.0733733	1.17623	0.0304985	0.97442	0.848179	1.17927	0.0585021
dld	b2133	1.1635	0.0638015	1.14374	0.0990792	0.972715	0.576386	1.09859	0.0319645
bamE	b2617	1.16323	0.0215027	1.08418	0.0702064	0.928817	0.443368	1.00193	0.931804
cca	b3056	1.16314	0.316662	1.02971	0.852611	1.05447	0.894462	1.03008	0.837537
yajD	b0410	1.16249	0.122901	1.13118	0.122598	1.06336	0.754403	1.14674	0.0993294
elaA	b2267	1.16248	0.690075	0.999055	0.997952	1.13309	0.91294	1.02759	0.957957
lpxM	b1855	1.16241	0.295056	1.20815	0.118024	1.17585	0.577198	1.09518	0.42909
yhaJ	b3105	1.16168	0.459091	1.05932	0.269923	0.867208	0.822474	0.913893	0.730359
yjgM	b4256	1.16164	0.343061	1.14661	0.332809	1.10147	0.8662	1.13682	0.400557
dauA	b1206	1.16155	0.422636	1.24622	0.115421	1.03173	0.89239	1.17395	0.0597336
rpmB	b3637	1.16153	0.00873469	1.14113	0.00889479	0.994534	0.937326	1.11157	0.0609659
yfgD	b2495	1.1615	0.0353032	1.13565	0.040546	1.00754	0.964139	1.13413	0.25129
rnr	b4179	1.16137	0.0619487	1.15321	0.0497707	1.02318	0.856337	1.11456	0.0989858
nfi	b3998	1.16137	0.612737	0.834659	0.644552	1.46593	0.866519	1.07646	0.844198
rfaC	b3621	1.16118	0.283647	1.32609	0.129298	1.09368	0.83916	1.66974	0.0256301
rimM	b2608	1.1608	0.0576442	1.08143	0.256589	1.00476	0.979483	1.11734	0.15441
yeiR	b2173	1.15926	0.0547886	1.04603	0.390763	0.998824	0.995882	1.09206	0.181169
fadD	b1805	1.15905	0.295438	1.25406	0.145965	0.970201	0.943528	1.16748	0.314683
yhjJ	b3527	1.15879	0.0571329	1.21451	0.0383618	1.02244	0.877687	1.21531	0.0384029
deaD	b3162	1.15869	0.00842071	1.06133	0.0461519	0.941192	0.368597	1.0877	0.0250067
tdk	b1238	1.15843	0.187197	1.12804	0.147025	0.968652	0.866519	1.09024	0.450692
msrB	b1778	1.15835	0.104651	1.45332	0.0076616	1.14486	0.659059	1.21666	0.0204139
mlaC	b3192	1.15811	0.00529418	1.12293	0.00124906	1.06135	0.502955	1.11362	0.053066
hsdR	b4350	1.15806	0.213224	1.31824	0.0312748	0.984011	0.968048	1.13454	0.0234316
uspE	b1333	1.15769	0.0480012	1.11488	0.0454385	1.06292	0.811046	1.25298	0.075249
sapA	b1294	1.15756	0.39261	1.25049	0.176226	1.05223	0.896628	1.25227	0.203386
kdgR	b1827	1.15747	0.0188751	1.15463	0.0089946	1.03265	0.571284	1.15525	0.101128
ftsZ	b0095	1.15689	0.00141652	1.1451	0.00969721	1.01041	0.761915	1.17603	0.00188843
matP	b0956	1.15687	0.496604	1.18335	0.423238	1.13588	0.828895	0.784766	0.421874
yadG	b0127	1.15474	0.0624212	1.10885	0.0343137	0.98996	0.910705	1.14806	0.0188424
iaaA	b0828	1.15461	0.216745	1.08558	0.69696	0.905917	0.856337	1.19865	0.146015
oppA	b1243	1.15385	0.00778266	1.18191	0.000880559	1.04069	0.489543	1.16274	0.00289214
ytfP	b4222	1.15346	0.119328	1.10543	0.0318083	0.991303	0.954829	1.07444	0.438622
slyA	b1642	1.15299	0.0671774	1.16111	0.0648985	0.955089	0.683929	1.18703	0.0647914
fldA	b0684	1.15276	0.0393434	1.24276	0.0147823	0.960558	0.822474	1.25334	0.0201255
pfkB	b1723	1.15185	0.0576442	1.24117	0.0157707	1.06143	0.697359	1.2436	0.0198475
ftsX	b3462	1.15151	0.212922	1.11915	0.321999	1.06448	0.874033	1.0499	0.678933
anmK	b1640	1.15117	0.532277	1.17552	0.356725	1.08296	0.874033	1.02811	0.918031
panE	b0425	1.15036	0.66764	1.16682	0.582769	0.919074	0.917982	1.14564	0.655244
ybbO	b0493	1.15032	0.234334	1.10561	0.355334	1.12912	0.724977	1.1003	0.428
gsiB	b0830	1.15017	0.188009	1.19201	0.197439	1.05569	0.866519	1.27956	0.075249
lplA	b4386	1.14901	0.462537	1.07818	0.584417	0.931879	0.874033	0.820378	0.553272
yiiM	b3910	1.14891	0.079202	1.19852	0.327528	1.14466	0.548648	1.34057	0.00574688
ytfJ	b4216	1.14879	0.272753	1.19627	0.110311	1.14495	0.576386	1.17136	0.105868
ydcY	b1446	1.14843	0.23853	1.15456	0.219735	1.09444	0.734779	1.25908	0.0663394
murF	b0086	1.14809	0.108132	1.13652	0.111829	1.0217	0.910705	1.12217	0.155252
dctA	b3528	1.14792	0.065745	1.35408	0.0203211	1.0998	0.734779	1.14282	0.438874
ycaR	b0917	1.14789	0.0480175	1.11457	0.0951516	1.02245	0.899332	1.06662	0.182518
tatD	b4483	1.14788	0.254237	0.982862	0.933515	1.09734	0.822474	1.26452	0.159124
aroC	b2329	1.14752	0.242561	1.18138	0.209404	1.06942	0.837868	1.0066	0.962631
gltA	b0720	1.1471	0.0178095	1.36696	0.00146282	1.03486	0.548648	1.20262	0.00288382
rapZ	b3205	1.14685	0.0932925	1.11486	0.0941105	0.933274	0.380617	1.07153	0.353706
srlR	b2707	1.14628	0.37707	1.03971	0.748462	1.04728	0.897921	0.942371	0.760131
yhiI	b3487	1.14549	0.0865193	1.2675	0.0402453	1.06328	0.739125	1.17896	0.132692
bcr	b2182	1.14458	0.831276	1.49544	0.184703	0.949485	0.963026	1.0297	0.909005
lptG	b4262	1.14448	0.529276	1.07355	0.686881	0.994216	0.992195	1.12375	0.455208
rpsN	b3307	1.14435	0.116258	1.06235	0.369386	1.00291	0.990513	1.12372	0.219745
selB	b3590	1.14401	0.140239	1.1527	0.115421	1.0797	0.739125	1.16432	0.159359
ypfH	b2473	1.14339	0.296257	1.15131	0.343216	1.00421	0.997734	1.0799	0.557458
yfdI	b2352	1.143	0.173526	1.14355	0.0278187	1.0551	0.734779	1.03034	0.730808
nth	b1633	1.14278	0.234462	1.17048	0.104068	0.904652	0.825804	1.13303	0.219909
yhdE	b3248	1.14152	0.110227	1.12346	0.218858	0.99921	0.997734	1.22842	0.0278807
emtA	b1193	1.14148	0.116027	1.21271	0.000441437	1.13412	0.646443	1.18936	0.125627
yiiD	b3888	1.14142	0.0442111	1.08487	0.182042	0.922881	0.593532	1.19219	0.111157
cobB	b1120	1.14138	0.429308	1.12134	0.476271	1.00732	0.992195	1.02469	0.884724
rsxC	b1629	1.14131	0.381046	1.10755	0.414704	1.02354	0.93428	1.23243	0.118298
glgB	b3432	1.14086	0.541476	0.978701	0.925809	1.1013	0.866519	1.08037	0.745888
wbbK	b2032	1.14081	0.0364133	1.11636	0.0648985	1.14019	0.818313	1.20596	0.115519
acnB	b0118	1.14075	0.00316078	1.25925	0.00691245	0.998157	0.87929	1.15212	0.00578454
borD	b0557	1.14062	0.216745	1.30195	0.00371205	1.06178	0.657568	1.34616	0.00019451
rlmD	b2785	1.14059	0.368562	1.21505	0.250674	1.1801	0.719292	1.03699	0.82049
yecA	b1908	1.1405	0.155388	1.05901	0.374015	1.00449	0.986911	1.15386	0.106412
eco	b2209	1.14018	0.0237942	1.13852	0.0224614	1.02197	0.822474	1.17914	0.0160541
dinJ	b0226	1.13989	0.194829	1.25434	0.132318	1.0557	0.849085	1.29157	0.130583
gntR	b3438	1.13953	0.156577	1.10178	0.184888	0.986836	0.964591	1.04551	0.517176
aroL	b0388	1.13944	0.472933	1.2582	0.0648763	0.904907	0.760804	1.30167	0.0864448
ftsE	b3463	1.13931	0.172042	1.04873	0.399803	1.02818	0.848179	1.09793	0.0993294
sdhD	b0722	1.13818	0.208421	1.38406	0.0201386	1.05889	0.822474	1.14171	0.237236
ybaL	b0478	1.13802	0.327739	1.06522	0.667916	0.991833	0.98546	1.05837	0.600795
msrA	b4219	1.1376	0.477536	1.2312	0.274216	1.16244	0.811046	1.25366	0.267666
prmC	b1212	1.13631	0.688834	1.22345	0.475815	1.52006	0.700399	1.13252	0.770149
tesA	b0494	1.13405	0.498531	1.06499	0.820299	1.22582	0.702329	1.05697	0.857927
waaA	b3633	1.13389	0.0550766	1.08248	0.19565	0.902091	0.539929	1.03858	0.42085
lpxK	b0915	1.13373	0.634429	1.21674	0.355334	1.04998	0.964591	1.19065	0.43551
speC	b2965	1.13308	0.44272	1.14561	0.318171	1.11027	0.818724	0.926247	0.599309
map	b0168	1.13281	0.00141652	1.1096	0.00245836	0.971055	0.508184	1.09677	0.0710513
gnsB	b1550	1.13272	0.0280166	1.13843	0.0408163	0.999663	0.997734	1.11386	0.115787
prfC	b4375	1.13179	0.0176087	1.13419	0.0139497	1.03727	0.646443	1.14179	0.0160094
eda	b1850	1.13174	0.0324618	1.0903	0.0337327	0.994956	0.942623	1.11515	0.0291355
murB	b3972	1.13172	0.0523101	1.13408	0.0303431	0.949	0.897921	1.05256	0.739904
fabH	b1091	1.1317	0.0177506	1.10169	0.0182691	0.966203	0.561242	1.10594	0.0246005
tatC	b3839	1.13157	0.417122	1.189	0.105269	1.28225	0.489543	1.04086	0.909297
rsuA	b2183	1.13121	0.0711566	1.11488	0.12746	1.0269	0.702329	1.09081	0.0993294
uup	b0949	1.1301	0.0364133	1.16545	0.00657599	1.0159	0.734779	1.09639	0.187193
rsmA	b0051	1.12999	0.0477139	1.10899	0.0446992	0.976035	0.848179	1.0788	0.110916
yihX	b3885	1.1299	0.286047	1.26846	0.0275433	1.08892	0.734779	1.24546	0.0253666
qorB	b4211	1.12982	0.588049	1.30885	0.0655608	0.995495	0.992195	1.14019	0.481042
gcd	b0124	1.12981	0.00867839	1.03792	0.110212	0.988868	0.856337	1.01345	0.670573
dnaA	b3702	1.12973	0.175867	1.00453	0.920705	1.01393	0.917982	1.08122	0.204466
ugpQ	b3449	1.12926	0.578426	1.06033	0.83376	1.30639	0.848179	1.5182	0.243075
oppB	b1244	1.12855	0.0626256	1.09295	0.178152	0.99229	0.954829	1.0369	0.261571
rne	b1084	1.12846	0.0294371	1.11913	0.0245634	0.991467	0.900937	1.134	0.0467973
nhaB	b1186	1.12816	0.273011	0.984156	0.775885	0.97413	0.954829	0.985497	0.859058
pqiB	b0951	1.12804	0.00983324	1.04355	0.0406466	0.96434	0.897921	1.08755	0.177581
ptsN	b3204	1.12737	0.115774	1.11435	0.0467154	0.95462	0.773838	1.02434	0.510586
rplN	b3310	1.12641	0.00358905	1.06624	0.0242214	0.952599	0.489543	1.05863	0.2436
ispG	b2515	1.12611	0.0249402	1.13875	0.00691245	1.01472	0.548648	1.12949	0.053066
rcnB	b2107	1.12606	0.221867	1.19806	0.00242331	1.00279	0.992195	1.19021	0.00320386
rsxG	b1631	1.12599	0.443296	1.12697	0.434443	1.06012	0.897921	1.05351	0.742688
dnaQ	b0215	1.12585	0.682817	1.27461	0.364943	0.840801	0.848179	1.25834	0.459918
yihI	b3866	1.1252	0.460758	1.14509	0.386614	1.05044	0.910233	1.09171	0.599309
ftsK	b0890	1.1248	0.288017	1.11465	0.309764	1.05987	0.863291	1.09616	0.432233
fdx	b2525	1.1245	0.0550766	1.11647	0.0743793	0.987913	0.93428	1.12771	0.0807448
yidR	b3689	1.12305	0.363677	1.01343	0.906989	1.16441	0.697359	1.09043	0.538229
rnhB	b0183	1.12303	0.459091	1.17734	0.304833	0.905391	0.900937	1.02472	0.909005
zntA	b3469	1.12273	0.0310467	1.24231	0.00456157	1.0489	0.577198	1.28838	0.00375328
pntA	b1603	1.12272	0.03051	1.18297	0.00854785	0.980908	0.922552	1.16394	0.0529693
potA	b1126	1.12138	0.0763423	1.1239	0.0767273	0.98884	0.928989	1.11942	0.0647914
trpA	b1260	1.12121	0.194205	1.12713	0.168451	1.03345	0.874033	1.03299	0.682467
truC	b2791	1.1209	0.737468	1.20472	0.515573	1.0581	0.955389	1.15757	0.627865
yicH	b3655	1.11958	0.419511	1.10406	0.388399	1.07166	0.847928	1.01574	0.918976
yicN	b3663	1.11933	0.597696	1.13902	0.440203	0.958752	0.964591	1.04795	0.862221
rpiR	b4089	1.1192	0.104645	1.14273	0.225856	0.88346	0.548648	1.1045	0.609936
fetA	b0490	1.11884	0.343061	1.07702	0.588634	1.04015	0.897921	1.07265	0.642208
ycgL	b1179	1.1185	0.178774	1.11387	0.18749	0.934558	0.761915	0.967716	0.734564
rppH	b2830	1.11782	0.682817	1.14548	0.583961	0.997399	0.997734	0.947842	0.921391
oppC	b1245	1.11771	0.048286	1.0467	0.729038	0.96411	0.897921	1.12472	0.0478905
yheT	b3353	1.11771	0.493012	0.872019	0.434709	0.894982	0.894462	0.874387	0.605486
yciN	b1273	1.1175	0.221247	1.19475	0.100161	1.04232	0.85539	1.19519	0.129507
lptB	b3201	1.11745	0.00242246	1.09312	0.105993	1.00189	0.954829	1.07964	0.154246
yejM	b2188	1.11712	0.464835	1.12181	0.439049	0.959057	0.924303	1.12951	0.470522
folX	b2303	1.11651	0.096594	1.09826	0.107567	1.00799	0.964591	1.07821	0.188522
gluQ	b0144	1.11617	0.549579	1.05066	0.668562	0.75617	0.443368	0.966559	0.895124
yigB	b3812	1.11615	0.320147	1.16029	0.175513	1.06464	0.8662	1.12392	0.436915
relB	b1564	1.11598	0.328128	1.12775	0.0254136	1.01503	0.954829	1.09491	0.192521
narL	b1221	1.11506	0.0247152	1.23356	0.0017994	1.01638	0.8662	1.2834	0.00978678
ygfB	b2909	1.1144	0.164513	0.850481	0.187681	1.09182	0.585483	1.1075	0.364484
csdA	b2810	1.11396	0.512452	1.07124	0.515573	1.03321	0.866519	0.934372	0.367291
uvrA	b4058	1.11382	0.119328	1.08796	0.166113	1.02377	0.886545	1.08477	0.198673
rfbD	b2040	1.11344	0.0305812	1.09449	0.0280494	1.00676	0.91294	1.12004	0.0256633
ispD	b2747	1.11278	0.208544	1.19637	0.0731305	1.06903	0.788009	1.15539	0.129507
gstA	b1635	1.11278	0.316971	1.19089	0.13422	1.12024	0.505196	1.07472	0.280067
iscU	b2529	1.11187	0.00911445	1.03436	0.100376	0.993707	0.930642	1.03836	0.106222
mlaB	b3191	1.11171	0.149697	1.04295	0.429366	1.13191	0.489543	1.0757	0.606059
mreC	b3250	1.11169	0.0270647	1.09398	0.029986	0.954046	0.548648	1.07076	0.0792996
mrcB	b0149	1.11122	0.128291	1.11005	0.0617664	1.00136	0.995139	1.12088	0.0543609
yecC	b1917	1.11114	0.658704	1.0331	0.899523	1.21605	0.818313	1.31336	0.311591
hinT	b1103	1.11067	0.0393477	1.10529	0.0281747	0.982432	0.817791	1.083	0.0271896
dnaX	b0470	1.11038	0.214092	0.980805	0.841694	0.852336	0.625661	1.05552	0.48784
lptA	b3200	1.11017	0.0853644	1.16528	0.0966811	1.02289	0.8662	1.13056	0.0329341
yihD	b3858	1.10994	0.0719604	1.09151	0.144117	1.02705	0.840186	1.09442	0.112276
dapE	b2472	1.1097	0.175576	1.17735	0.028628	0.988058	0.979483	1.08008	0.454667
mscL	b3291	1.10918	0.166972	1.09784	0.297655	0.966455	0.873039	1.00867	0.931804
der	b2511	1.10865	0.0576442	1.07455	0.0983748	0.991219	0.900937	1.0997	0.0636338
hflD	b1132	1.10836	0.253091	1.17745	0.0793764	0.956872	0.862582	1.11706	0.206032
uspG	b0607	1.10825	0.266014	1.18894	0.0718732	1.05576	0.866519	1.21269	0.104974
yqcC	b2792	1.10813	0.140239	1.06422	0.380366	0.916283	0.759608	1.03624	0.724343
aroG	b0754	1.10777	0.041071	1.06639	0.0488053	0.949718	0.818313	1.02363	0.372192
tmk	b1098	1.10775	0.202484	1.1512	0.0853102	1.02654	0.874033	1.15561	0.106412
rpoE	b2573	1.10764	0.351106	1.15453	0.162171	0.969126	0.896628	1.14354	0.249696
nudJ	b1134	1.10709	0.577244	1.03206	0.764188	0.962383	0.923556	1.08812	0.52477
yecM	b1875	1.1067	0.464719	1.16621	0.27197	1.12754	0.818313	1.10673	0.481042
pcm	b2743	1.10654	0.67837	1.16951	0.268789	1.13389	0.769432	1.22218	0.193683
slyB	b1641	1.10598	0.0664973	1.10345	0.00530952	0.944323	0.548648	1.08851	0.180247
yfiC	b2575	1.1059	0.434838	1.24321	0.400234	1.09209	0.866519	0.925858	0.754485
acpS	b2563	1.1054	0.70022	0.86275	0.561136	1.08797	0.838889	1.11877	0.438622
prlC	b3498	1.10502	0.0322762	1.14002	0.00173074	0.984759	0.646443	1.08828	0.0224222
srmB	b2576	1.1045	0.00742607	1.0865	0.00751479	0.992535	0.951268	1.09217	0.0190342
xseB	b0422	1.10438	0.374138	1.09074	0.0383618	0.943811	0.548648	1.00549	0.91055
cutC	b1874	1.10366	0.44923	1.17781	0.234506	1.05147	0.886545	1.12685	0.327724
rho	b3783	1.1034	0.00376364	1.07792	0.00570859	0.988809	0.548648	1.07506	0.0537495
mrdA	b0635	1.103	0.51719	1.01535	0.925809	0.874063	0.821658	1.01054	0.951912
purU	b1232	1.10292	0.0210678	1.06574	0.0552725	1.00762	0.910705	1.02926	0.698841
purF	b2312	1.10254	0.3322	1.10431	0.339786	1.07593	0.848179	1.09295	0.482746
trmD	b2607	1.10243	0.119028	1.13915	0.0652403	1.05718	0.73134	1.14885	0.0752616
lysU	b4129	1.10221	0.00298651	1.18802	0.00455324	1.04248	0.585483	1.22083	0.00294599
sucC	b0728	1.10192	0.0228004	1.08822	0.022802	1.00593	0.910233	0.997767	0.919824
rdgB	b2954	1.10154	0.133452	1.16634	0.0487416	0.997016	0.992139	1.14322	0.0877375
fkpA	b3347	1.10124	0.0149267	1.12151	0.0148424	1.01295	0.76854	1.10695	0.00430344
rnb	b1286	1.10062	0.0583661	1.08682	0.0189792	1.00279	0.964591	1.05611	0.0365157
lpxD	b0179	1.10045	0.206361	1.11671	0.157397	0.986847	0.954842	1.12176	0.180247
ftsH	b3178	1.10034	0.00251323	1.09386	0.0125082	0.970581	0.443368	1.08233	0.00255446
nanR	b3226	1.10033	0.295438	1.07527	0.174905	0.918769	0.585483	1.09283	0.181039
yggS	b2951	1.09946	0.324364	1.14897	0.0224614	0.975085	0.886963	1.11594	0.0982149
ydfG	b1539	1.09926	0.0672276	1.12247	0.0274847	1.01109	0.908566	1.16824	0.0173433
tolQ	b0737	1.09896	0.11869	1.07044	0.349876	1.04806	0.539929	1.00214	0.955962
csdE	b2811	1.09858	0.500387	0.829777	0.599144	1.03899	0.963026	1.03412	0.844198
minE	b1174	1.09851	0.0762347	1.09932	0.130246	1.00554	0.975334	1.08012	0.263794
phoU	b3724	1.09842	0.49454	1.13731	0.298962	0.970221	0.862582	1.08705	0.557417
rbn	b2268	1.09825	0.30084	1.02738	0.774785	1.05136	0.849085	1.10901	0.460723
bamA	b0177	1.09791	0.00755735	1.10783	0.0027704	1.00546	0.874033	1.1086	0.00320386
ftsB	b2748	1.09758	0.529172	1.29922	0.199147	1.13232	0.837868	1.24124	0.199029
rffH	b3789	1.09724	0.503358	0.924183	0.60542	0.989056	0.975334	1.03819	0.773706
dnaN	b3701	1.09694	0.128291	1.09375	0.0329099	1.01168	0.873039	1.10351	0.00244161
cmoA	b1870	1.09594	0.133452	1.06281	0.127138	0.986285	0.934036	1.04337	0.351249
truD	b2745	1.0954	0.0602579	1.1562	0.0712908	1.06682	0.577198	1.17557	0.0807594
rlmA	b1822	1.09517	0.264253	1.10457	0.0373062	1.08342	0.489543	1.0624	0.231261
yceB	b1063	1.09515	0.339872	0.986386	0.906989	1.03519	0.894462	0.931734	0.492655
mdaB	b3028	1.09475	0.081134	1.07741	0.210817	0.964071	0.822474	1.0313	0.738491
modE	b0761	1.09431	0.151771	1.21775	0.040604	0.982016	0.884881	1.12488	0.082221
rnd	b1804	1.0943	0.358091	1.08317	0.379651	0.956984	0.897921	0.971589	0.798114
rplE	b3308	1.09415	0.0240759	1.06512	0.0395897	0.98116	0.646443	1.03004	0.0899398
ftnA	b1905	1.0938	0.0459458	1.28005	0.00381202	1.00236	0.979483	1.32017	0.00799406
rplS	b2606	1.09353	0.0125098	1.04839	0.0472824	1.01179	0.8662	1.03871	0.316032
selD	b1764	1.09343	0.0685933	1.11707	0.0049738	1.02173	0.646443	1.15772	0.0053635
pdxJ	b2564	1.09329	0.165009	1.03788	0.409315	1.05974	0.699896	1.02735	0.7511
yceI	b1056	1.09304	0.63598	1.34705	0.41819	0.974171	0.974083	1.1659	0.48815
pdxH	b1638	1.09303	0.362428	1.09275	0.280498	1.03247	0.877687	1.08594	0.341831
ftsA	b0094	1.09244	0.196631	1.12775	0.0838448	1.01018	0.955477	1.11194	0.129734
tyrR	b1323	1.09209	0.0659065	1.09739	0.178152	0.975536	0.749686	1.09771	0.0993228
bdcR	b4251	1.09196	0.463571	1.05053	0.718564	0.951916	0.897921	1.04367	0.730808
yceH	b1067	1.09158	0.0317741	1.10425	0.00327591	0.970342	0.897921	1.09531	0.0445062
ypdB	b2381	1.09126	0.472085	1.19197	0.168873	1.09805	0.774094	0.972059	0.906074
lipA	b0628	1.09087	0.00406431	1.10392	0.0076616	0.979943	0.822474	1.12056	0.0172614
hdhA	b1619	1.0902	0.123549	1.28319	0.0151217	1.00901	0.955389	1.15515	0.082221
ygiN	b3029	1.08993	0.241408	1.05457	0.247556	0.971632	0.838291	1.04228	0.324765
pcnB	b0143	1.08971	0.0796255	1.08939	0.118024	0.99059	0.950691	1.04447	0.304138
usg	b2319	1.08957	0.278932	0.992443	0.859728	1.06599	0.505196	1.03438	0.599309
ycfH	b1100	1.08838	0.26944	1.10952	0.040604	0.957821	0.822474	1.07554	0.161607
nfsB	b0578	1.08781	0.0619423	1.09823	0.0453375	0.999153	0.992195	1.06827	0.247
ybaB	b0471	1.08748	0.121931	1.05433	0.229762	0.986084	0.934036	1.02369	0.787505
proQ	b1831	1.08725	0.0284693	1.08745	0.0235935	1.00362	0.964591	1.07412	0.0422761
acnA	b1276	1.08678	0.0616995	1.15213	0.0144729	1.0041	0.98546	1.04552	0.202023
lrp	b0889	1.08645	0.0625432	1.03224	0.090542	1.01033	0.848179	1.02516	0.484819
trpB	b1261	1.08637	0.481013	1.11062	0.315554	0.907779	0.789887	1.04799	0.817413
gpmB	b4395	1.08607	0.20871	1.12096	0.129876	0.954257	0.818313	1.09954	0.159359
tig	b0436	1.0851	0.0149729	1.03962	0.0076616	0.978631	0.489543	1.05702	0.012945
tpx	b1324	1.08506	0.0221753	1.15254	0.0156269	0.988807	0.874671	1.07794	0.0362316
mukF	b0922	1.08506	0.371023	1.10053	0.00739427	0.967002	0.700399	1.05101	0.429606
oppF	b1247	1.08481	0.0491192	1.05876	0.0281747	1.00601	0.879354	1.02961	0.203234
secY	b3300	1.08479	0.0793597	1.04668	0.031822	1.00674	0.850862	1.04723	0.0807448
tusE	b0969	1.0844	0.709261	1.06344	0.594844	1.0489	0.896628	1.0638	0.789593
zapD	b0102	1.08434	0.18677	1.01177	0.820841	0.940603	0.822474	0.997489	0.966838
surE	b2744	1.08372	0.502283	1.22887	0.144765	1.06492	0.866519	1.2	0.210558
rlmF	b0807	1.0834	0.140331	1.12965	0.103863	1.01303	0.937326	1.15386	0.170036
gcvA	b2808	1.08321	0.70022	1.07941	0.684977	0.990075	0.992139	1.02801	0.90155
ygeR	b2865	1.08297	0.791181	1.15118	0.583676	1.22843	0.818313	1.36646	0.33365
rluC	b1086	1.08273	0.244008	1.0574	0.280942	0.995574	0.979091	1.09392	0.176367
hpf	b3203	1.0826	0.651916	0.858733	0.145293	1.04148	0.8662	0.967915	0.70228
gatB	b2093	1.08251	0.0103782	1.14162	0.0313542	0.995413	0.955389	1.13673	0.0666965
srlE	b2703	1.08244	0.127842	1.08679	0.0948489	1.07277	0.719549	1.10517	0.0234261
mreB	b3251	1.08211	0.0173331	1.04212	0.066002	0.962596	0.502955	1.0274	0.449481
yiaJ	b3574	1.08207	0.759376	1.37201	0.107616	0.901347	0.884881	0.985854	0.948704
yhiN	b3492	1.08199	0.494897	1.15873	0.229218	1.05069	0.934036	1.25792	0.245041
rpsF	b4200	1.08184	0.0149729	1.04253	0.0702064	0.964398	0.539929	1.0059	0.836462
amiC	b2817	1.08156	0.489405	1.20609	0.0678911	0.937484	0.818313	1.19806	0.0993294
maeB	b2463	1.08149	0.00867839	1.2246	0.000879784	1.00695	0.897921	1.15743	0.00255446
yciT	b1284	1.08129	0.0856209	1.16284	0.0213085	0.970466	0.866519	1.06866	0.524537
yfaY	b2249	1.08108	0.0633267	1.02881	0.769585	1.02894	0.848179	1.01478	0.761279
degS	b3235	1.08041	0.600933	1.00873	0.950934	1.05755	0.897921	1.05026	0.768665
amn	b1982	1.08037	0.434234	1.02606	0.880948	0.990232	0.964591	1.12678	0.082221
rplA	b3984	1.0802	0.0890498	1.01325	0.597762	0.960252	0.593532	1.00785	0.785519
tamB	b4221	1.07996	0.535082	1.22094	0.121255	1.10085	0.850862	1.09186	0.482746
srlD	b2705	1.07977	0.0174072	1.03484	0.0774692	1.03208	0.539929	1.0742	0.0198475
murC	b0091	1.07969	0.0942775	1.07864	0.137182	0.987735	0.922552	1.07285	0.192503
greA	b3181	1.07959	0.0259557	1.07807	0.00691245	0.982232	0.8662	1.06226	0.120634
folE	b2153	1.07953	0.291572	1.09603	0.229561	0.977528	0.900937	1.05552	0.448469
rlmH	b0636	1.0795	0.381046	1.11115	0.255452	0.99396	0.98546	1.11847	0.246984
tsaE	b4168	1.07903	0.254985	1.11222	0.223412	1.03447	0.848179	1.06023	0.537551
rep	b3778	1.0786	0.428887	1.02354	0.791972	1.01482	0.964591	1.12906	0.300756
mlaE	b3194	1.07812	0.561289	1.17427	0.241174	0.998232	0.997734	1.13278	0.37528
murE	b0085	1.07778	0.0407273	1.10585	0.0365275	0.958682	0.548648	1.03593	0.333122
yafC	b0208	1.07735	0.635275	1.07484	0.51667	0.905548	0.734779	0.966401	0.767298
mdoB	b4359	1.07717	0.464835	1.08568	0.437273	0.935486	0.830032	1.07622	0.409214
lysS	b2890	1.07717	0.0720837	1.06793	0.0738451	0.999321	0.992195	1.06698	0.0631312
murD	b0088	1.077	0.299523	1.14105	0.0421216	1.04537	0.818313	1.13683	0.0173433
lldD	b3605	1.07646	0.0150748	1.28492	0.000704718	1.0036	0.964591	1.09151	0.0792996
ydcL	b1431	1.07635	0.236305	1.13626	0.0700751	1.0718	0.665751	1.12312	0.114537
rplD	b3319	1.07585	0.166673	1.0601	0.219167	0.992329	0.955477	1.03852	0.411514
lexA	b4043	1.07568	0.112876	1.03646	0.181382	0.954991	0.734779	0.984373	0.844198
ybgI	b0710	1.07565	0.0486592	1.14288	0.0070975	1.01342	0.896941	1.111	0.0384703
putP	b1015	1.07558	0.618269	1.43201	0.0577696	1.09727	0.885402	1.24948	0.381066
sthA	b3962	1.0755	0.0638015	1.44944	0.00286063	1.00485	0.979091	1.27116	0.0256799
nusG	b3982	1.07533	0.10237	1.01615	0.590802	0.964817	0.734779	1.0041	0.906249
dadA	b1189	1.07494	0.0379884	1.36815	0.000522414	0.994704	0.91294	1.12541	0.0362778
rpsP	b2609	1.0744	0.00266514	1.04282	0.0215577	1.00631	0.866519	1.02474	0.0522766
ahpF	b0606	1.07431	0.015479	1.08794	0.00158708	1.00601	0.700399	1.05018	0.0190342
sspB	b3228	1.07424	0.244619	1.09807	0.169773	0.991089	0.969503	1.05387	0.483751
sdhA	b0723	1.07422	0.145755	1.33741	0.00381202	1.01722	0.761915	1.14757	0.00527715
cedA	b1731	1.0741	0.798597	0.925965	0.835277	1.23742	0.818313	1.03467	0.921391
yccF	b0961	1.07312	0.387567	1.13699	0.00976136	1.00407	0.975334	1.0686	0.489736
trmA	b3965	1.07297	0.101597	1.12068	0.0338205	0.993519	0.964591	1.00962	0.790016
fabD	b1092	1.0728	0.0393434	1.06401	0.0585974	0.989083	0.826459	1.19207	0.00304817
yieP	b3755	1.07243	0.205571	1.07727	0.179092	0.975808	0.954829	1.12837	0.164529
lepA	b2569	1.07234	0.0188751	1.0852	0.00347892	0.989177	0.719292	1.08751	0.061577
aas	b2836	1.07229	0.27253	1.07072	0.271081	0.975247	0.89239	1.05698	0.48784
rsmH	b0082	1.07194	0.0616452	1.08481	0.0394437	0.961313	0.634758	1.08303	0.0921167
zapA	b2910	1.07177	0.172687	1.06817	0.247427	1.02241	0.87929	0.967614	0.421701
ydcP	b1435	1.07153	0.631241	1.02052	0.880547	1.02312	0.968048	1.07938	0.605486
talA	b2464	1.07144	0.28588	1.00905	0.888812	1.00878	0.975334	1.04128	0.537509
dppA	b3544	1.07098	0.454993	1.16879	0.133103	0.999887	0.999354	0.983542	0.465017
htpX	b1829	1.07094	0.351106	1.11659	0.178156	1.00538	0.982314	1.11913	0.191759
skp	b0178	1.07089	0.0816787	1.08917	0.010183	1.01583	0.734779	1.0638	0.0240466
recR	b0472	1.0705	0.292572	1.04061	0.496655	0.894374	0.576386	0.995741	0.948046
mukE	b0923	1.06992	0.102058	1.08616	0.0934193	1.03547	0.499066	1.0763	0.261364
rplX	b3309	1.06956	0.0278641	1.15737	0.00381202	0.974943	0.625661	1.12269	0.0411847
baeR	b2079	1.06954	0.433481	1.10752	0.242837	1.01996	0.964591	1.09305	0.331241
trmL	b3606	1.06946	0.639661	1.02172	0.745054	1.07594	0.848179	1.0045	0.972714
asnB	b0674	1.06939	0.374765	1.0375	0.440203	1.01381	0.92203	0.933095	0.499107
hemN	b3867	1.06914	0.323742	1.09365	0.210073	1.0443	0.848179	1.03519	0.600795
rplO	b3301	1.06911	0.0547886	1.07894	0.0487416	1.01721	0.890756	1.01708	0.395133
lepB	b2568	1.06894	0.266014	1.10065	0.157397	1.03566	0.8662	1.07618	0.247711
recG	b3652	1.06892	0.692807	1.28928	0.0114703	0.927529	0.884881	1.1168	0.245015
ybhG	b0795	1.0689	0.66143	1.12646	0.532224	1.12923	0.818313	1.15626	0.400524
solA	b1059	1.06889	0.0318252	1.07307	0.106232	1.01042	0.877643	1.03213	0.429606
ydgJ	b1624	1.06887	0.613569	1.11742	0.56707	1.02256	0.971677	0.787547	0.206939
ratB	b2618	1.06841	0.503488	1.48802	0.0332536	1.20274	0.585483	3.21305	0.00259239
ribC	b1662	1.06757	0.0806143	1.06905	0.0738451	0.961832	0.734779	1.02267	0.679215
dacC	b0839	1.0675	0.191491	1.09329	0.0980591	1.04172	0.750679	1.1125	0.0868133
lolE	b1118	1.06735	0.509152	1.05397	0.545178	1.12914	0.577198	1.07186	0.557862
xerC	b3811	1.06734	0.658836	1.01768	0.901158	0.851979	0.750679	0.89792	0.605486
alaS	b2697	1.06681	0.0173044	1.05583	0.0318593	0.981059	0.646443	1.04066	0.0689301
kdsB	b0918	1.06672	0.0278641	1.06475	0.217273	0.964749	0.780614	1.03239	0.355558
ydgA	b1614	1.06653	0.0698158	1.05913	0.075628	1.00482	0.934036	1.07019	0.0652099
gshA	b2688	1.06636	0.0762618	1.02563	0.327318	0.983856	0.894462	1.01933	0.480536
rlmL	b0948	1.06625	0.161678	1.06828	0.110311	0.981737	0.734779	1.0471	0.0522766
dgkA	b4042	1.06617	0.694518	0.893249	0.50877	0.998269	0.997771	0.925957	0.658127
menE	b2260	1.06614	0.790017	1.37921	0.157397	1.02232	0.975334	1.16142	0.619637
pncC	b2700	1.06576	0.645926	1.20383	0.179627	1.17672	0.672543	1.14287	0.332637
ftsL	b0083	1.0657	0.692807	1.08724	0.565918	0.922679	0.8662	1.22034	0.26701
ycgN	b1181	1.06563	0.839125	1.25988	0.421958	0.970953	0.979091	1.06461	0.851406
sspA	b3229	1.06549	0.141641	1.03098	0.378616	0.967633	0.778718	1.00183	0.959438
rplR	b3304	1.06549	0.03469	1.1232	0.00979942	1.01691	0.782551	1.09636	0.0565102
aroB	b3389	1.06516	0.149365	1.12041	0.0315298	1.01475	0.8662	1.07152	0.0701557
rlmN	b2517	1.06508	0.069925	1.03169	0.295947	0.997459	0.979091	0.991243	0.793959
yccX	b0968	1.06505	0.884581	1.1214	0.790518	1.03761	0.979483	1.15852	0.770377
ttcA	b1344	1.06462	0.142801	1.02712	0.413225	0.989723	0.91294	1.01761	0.609141
rplC	b3320	1.06456	0.0942775	1.07748	0.0567256	1.00401	0.897921	1.07446	0.126897
yoaE	b1816	1.06449	0.428818	1.17358	0.356412	1.02283	0.979091	0.990984	0.976437
tolA	b0739	1.06442	0.622099	0.985149	0.901158	1.03195	0.932549	0.9667	0.903678
bamB	b2512	1.06409	0.0934163	1.06152	0.0800156	1.04493	0.625661	1.0693	0.0522766
yebC	b1864	1.06385	0.109797	1.06562	0.112886	0.999958	0.999354	1.05957	0.171049
gatA	b2094	1.06381	0.0347845	1.12051	0.0367623	0.980324	0.702329	1.05324	0.306119
modA	b0763	1.06359	0.665714	1.0534	0.713662	1.20254	0.713977	1.09656	0.562939
fabZ	b0180	1.06231	0.0473497	0.969759	0.207339	0.97279	0.698323	0.977818	0.605486
yojI	b2211	1.06231	0.565662	0.711281	0.0775102	0.916379	0.874033	0.959544	0.787443
pdxY	b1636	1.06224	0.301216	1.05736	0.311343	1.01121	0.96354	1.00435	0.951348
ribD	b0414	1.06211	0.191546	1.10034	0.0213838	1.0485	0.848179	1.10938	0.162001
pheS	b1714	1.06179	0.00638372	1.08552	0.00563291	1.01629	0.818313	1.10126	0.0182997
rnc	b2567	1.06168	0.0112247	1.03395	0.0658528	0.981047	0.443368	1.00445	0.883108
exuR	b3094	1.06153	0.716497	1.10769	0.545188	0.985245	0.979483	1.03839	0.859058
rpsB	b0169	1.06135	0.0156366	1.01815	0.385482	1.00328	0.954829	1.04959	0.141541
lpxB	b0182	1.06112	0.618856	1.06668	0.468698	1.01746	0.898203	0.90452	0.203234
gltI	b0655	1.06047	0.261169	1.09998	0.0719861	1.0298	0.848179	1.01476	0.652601
ygfZ	b2898	1.06029	0.121523	1.10354	0.058465	0.989418	0.89239	1.11321	0.0329454
recJ	b2892	1.06023	0.327739	1.12537	0.0300135	1.01393	0.932786	1.01129	0.921391
yeeX	b2007	1.06022	0.257118	0.959513	0.327318	1.05781	0.548648	1.0312	0.395297
rsmC	b4371	1.06005	0.0895772	1.11221	0.0155098	1.00686	0.954568	1.04061	0.366823
glpG	b3424	1.05966	0.780832	1.1433	0.294765	1.21751	0.734779	1.31528	0.135822
mdoD	b1424	1.0591	0.409894	1.08108	0.442817	1.00063	0.998516	1.12383	0.153626
rplM	b3231	1.05885	0.0540871	1.07969	0.0284895	1.03417	0.585483	1.08371	0.03215
arcB	b3210	1.05858	0.469449	1.19333	0.0775102	1.08238	0.788009	1.19632	0.0942073
rhlB	b3780	1.05833	0.0576682	1.01108	0.571994	1.00563	0.920284	1.05731	0.0849596
rfaH	b3842	1.05748	0.784677	1.12706	0.42688	1.09571	0.848179	1.03175	0.848474
clpA	b0882	1.057	0.333339	1.13751	0.0145615	1.00446	0.964591	1.13079	0.0304688
rplJ	b3985	1.05695	0.027042	1.02552	0.11658	0.995955	0.93428	1.01324	0.691903
sbcB	b2011	1.05686	0.541748	1.06896	0.370597	1.0414	0.866519	1.01257	0.882112
hda	b2496	1.05674	0.542737	1.03684	0.657377	1.01203	0.98546	1.0357	0.817413
pssA	b2585	1.05638	0.0571634	1.03718	0.238108	0.997563	0.979091	1.02665	0.25129
era	b2566	1.05532	0.126453	1.0551	0.139313	1.0112	0.894462	1.06629	0.144425
rbsC	b3750	1.05515	0.675148	1.05847	0.612572	1.10196	0.749686	1.0065	0.965591
murI	b3967	1.05512	0.55862	0.991629	0.904638	1.05879	0.848179	1.00043	0.996459
rfaQ	b3632	1.05511	0.647457	0.957808	0.687489	0.919439	0.890756	0.901459	0.47326
thrS	b1719	1.05508	0.102038	1.0676	0.0549117	1.00038	0.995882	1.0804	0.0522766
prc	b1830	1.05505	0.0473497	1.03526	0.118831	1.01319	0.935857	1.08097	0.306119
mlaD	b3193	1.05502	0.0400081	1.04359	0.193167	0.963516	0.748974	1.05926	0.0565102
metI	b0198	1.05499	0.798597	0.946363	0.584545	0.927334	0.837868	0.974984	0.787443
srlB	b2704	1.05497	0.066295	1.01279	0.50483	1.05952	0.558304	1.13191	0.0900746
trpR	b4393	1.05464	0.643248	0.869939	0.37053	1.0097	0.992139	0.859989	0.316595
msrC	b1832	1.05454	0.412731	1.05125	0.534044	1.06214	0.552236	1.07153	0.120127
agaR	b3131	1.05447	0.752576	1.05393	0.545655	0.929826	0.885402	1.02793	0.852304
adhE	b1241	1.05441	0.0317741	1.01265	0.235076	0.996635	0.954829	1.05047	0.086628
ytfL	b4218	1.05422	0.600609	0.991817	0.925948	0.948059	0.873039	1.04643	0.555791
rbbA	b3486	1.05398	0.534427	1.23939	0.099617	0.809667	0.836274	1.18046	0.272735
secG	b3175	1.05387	0.0404184	1.0393	0.115421	1.00578	0.900937	1.06148	0.0300598
mscS	b2924	1.05383	0.495092	0.951614	0.420028	0.970319	0.866519	0.974861	0.782886
aroD	b1693	1.05383	0.360727	1.09441	0.154065	1.00684	0.979091	1.06112	0.421701
clpX	b0438	1.05382	0.0492003	1.06861	0.0571862	0.991538	0.848179	1.06712	0.0512015
iscA	b2528	1.05378	0.356161	0.969007	0.532224	1.00961	0.954829	1.0096	0.862221
selU	b0503	1.05373	0.563386	1.27375	0.0767273	0.946119	0.886963	1.11221	0.450692
tsaB	b1807	1.05283	0.32357	1.09404	0.126319	0.967254	0.797099	1.07049	0.140939
ybaK	b0481	1.05265	0.567634	1.09132	0.156937	0.965091	0.934036	1.08276	0.182752
pepB	b2523	1.05203	0.0669111	1.10195	0.0300135	1.03014	0.749686	1.09067	0.0264589
yjgA	b4234	1.05182	0.0916715	1.03597	0.386614	0.992916	0.934036	1.02316	0.231518
pdxB	b2320	1.0518	0.0751759	1.0308	0.168451	1.00893	0.900937	1.03553	0.25631
lpxC	b0096	1.05177	0.597478	0.731329	0.0655608	1.0427	0.866519	0.733603	0.064853
rodZ	b2516	1.05177	0.115647	1.0838	0.0605446	1.07357	0.443368	1.01838	0.71253
rpmA	b3185	1.05176	0.0705779	1.05326	0.183179	0.939616	0.782551	1.03883	0.605486
kdsD	b3197	1.05143	0.482337	1.10333	0.160944	1.01573	0.941454	1.10658	0.175351
fur	b0683	1.05125	0.18659	1.08099	0.0880243	0.886299	0.781689	1.00798	0.951912
icd	b1136	1.05118	0.040281	1.13571	0.00401439	0.979241	0.724977	1.04194	0.071549
minD	b1175	1.05105	0.102058	1.10687	0.0318083	0.990547	0.866519	1.11068	0.0183289
wecB	b3786	1.05091	0.372936	1.0646	0.277553	1.03818	0.866519	1.02539	0.347756
apt	b0469	1.05048	0.133479	0.93881	0.185809	1.06891	0.0597725	1.05319	0.242196
nrdR	b0413	1.0502	0.598217	1.02669	0.727595	0.880735	0.8662	0.970308	0.619843
rlmM	b2806	1.04989	0.164513	0.994606	0.85985	0.962311	0.89239	1.02747	0.582393
yqeG	b2845	1.04981	0.778879	0.933095	0.662941	0.942261	0.910705	0.885611	0.50558
yjaG	b3999	1.04941	0.387159	0.983451	0.547992	1.00559	0.964591	1.01348	0.609672
grxD	b1654	1.04915	0.224254	1.07291	0.100376	1.00504	0.975334	1.04568	0.260001
creA	b4397	1.04903	0.341047	1.06861	0.0215862	1.00923	0.932549	1.08955	0.119178
hsdS	b4348	1.04901	0.32953	1.10961	0.0770179	1.03636	0.866519	1.07791	0.218457
ylaC	b0458	1.04882	0.370377	1.15164	0.0378775	0.876771	0.487264	0.927099	0.225061
dnaB	b4052	1.04867	0.368562	1.03654	0.241099	0.984336	0.848179	0.998275	0.952935
plsB	b4041	1.04749	0.155476	1.11604	0.0243917	1.04035	0.657568	1.11452	0.0317656
ybiS	b0819	1.04724	0.231061	1.01761	0.316097	1.00389	0.860414	0.989708	0.440997
ribE	b0415	1.04688	0.377539	1.05567	0.290275	0.964672	0.848179	1.05424	0.33365
uvrB	b0779	1.04686	0.509266	1.11076	0.166387	1.0061	0.98546	1.09144	0.628127
purK	b0522	1.04615	0.83099	1.03993	0.889012	1.20807	0.759608	0.926195	0.75799
cspC	b1823	1.04579	0.443771	1.06456	0.244885	0.943708	0.829565	1.00259	0.972714
rbfA	b3167	1.04545	0.137066	1.03428	0.261951	0.952256	0.571284	1.08001	0.179898
rfaP	b3630	1.04534	0.88516	1.12111	0.401586	0.990808	0.992195	1.2264	0.162379
yifL	b4558	1.04501	0.689474	0.99412	0.920705	0.959201	0.866519	0.952739	0.469175
rpsC	b3314	1.0449	0.0550229	1.03879	0.0720123	1.00042	0.99366	1.01262	0.682883
menF	b2265	1.04482	0.805284	1.17936	0.263289	0.929047	0.866519	1.10426	0.577909
atpA	b3734	1.04463	0.0318048	1.02381	0.075756	0.990814	0.822474	0.995886	0.844198
ompR	b3405	1.04455	0.181793	1.0717	0.0774692	0.989464	0.896038	1.0629	0.108482
rsmF	b1835	1.04417	0.500387	0.911492	0.213752	0.951886	0.848179	0.994838	0.960617
rpsS	b3316	1.04401	0.262859	1.02743	0.423238	0.979351	0.866519	0.959384	0.517035
ppa	b4226	1.04387	0.0212056	0.999574	0.967641	1.00933	0.780614	1.00535	0.377279
pheT	b1713	1.04385	0.01606	1.02085	0.0767273	1.02457	0.670732	1.03371	0.108081
argR	b3237	1.04373	0.541476	0.994767	0.939196	0.997622	0.993088	0.990078	0.90155
rpoD	b3067	1.04362	0.0721377	1.03775	0.093785	0.981315	0.657568	1.02725	0.170036
parE	b3030	1.04342	0.267083	1.04928	0.237693	1.04929	0.659059	1.00959	0.78712
ssb	b4059	1.04206	0.221867	1.02008	0.476322	0.964666	0.76098	1.01923	0.537166
gstB	b0838	1.042	0.45558	1.10984	0.0793764	1.03188	0.822474	1.07247	0.327724
rfaF	b3620	1.04125	0.802075	1.11692	0.130834	1.01632	0.957142	1.15204	0.116947
ybhC	b0772	1.04116	0.493847	1.01394	0.833664	1.01451	0.93428	1.02206	0.739105
tolC	b3035	1.04113	0.071427	1.0309	0.107094	0.980482	0.585483	1.04157	0.0901325
pyrD	b0945	1.04113	0.162504	1.04347	0.0648985	1.02368	0.754403	1.0409	0.335988
hns	b1237	1.04098	0.216745	1.06961	0.0800156	0.972397	0.750885	1.03594	0.279647
rplF	b3305	1.04098	0.0109747	1.00381	0.777663	0.974733	0.548648	0.992836	0.489073
rplK	b3983	1.04086	0.185919	1.01813	0.467448	0.989903	0.897921	1.00391	0.885954
yqgE	b2948	1.04057	0.550011	1.06866	0.354997	0.973155	0.87929	1.14899	0.0999199
rraB	b4255	1.04046	0.573992	0.895192	0.205582	1.00069	0.997734	0.971928	0.729792
entC	b0593	1.0401	0.837016	0.89387	0.567077	0.9365	0.901563	0.892604	0.619669
ihfA	b1712	1.03992	0.312179	1.05521	0.103117	1.03758	0.469833	1.11324	0.129857
mlaF	b3195	1.03989	0.553459	1.10208	0.0694927	0.956739	0.761915	1.09219	0.281082
ghxP	b4064	1.03958	0.858416	0.946372	0.86131	1.0385	0.899188	1.2129	0.331097
pepA	b4260	1.03931	0.300574	1.05027	0.213172	0.997879	0.98546	1.03768	0.343665
hflC	b4175	1.03921	0.140331	1.03325	0.0807732	1.02163	0.719292	1.00774	0.603704
aroA	b0908	1.03893	0.648381	0.99316	0.923752	1.04151	0.830757	1.02316	0.738491
efeO	b1018	1.0389	0.315473	1.00508	0.814085	1.03762	0.548648	0.915207	0.102264
rplT	b1716	1.03876	0.268825	1.05006	0.156961	0.981517	0.782551	1.01799	0.562939
phnA	b4108	1.03843	0.309196	1.09609	0.071809	1.00905	0.943278	1.06275	0.184244
mukB	b0924	1.03842	0.104651	1.0336	0.144609	1.00796	0.879751	1.02976	0.174691
ahpC	b0605	1.03831	0.142801	1.02684	0.122598	1.00796	0.910772	1.01374	0.441749
slyD	b3349	1.03799	0.300823	0.98698	0.649784	0.878529	0.818313	0.968035	0.683352
ybdG	b0577	1.03791	0.720416	0.957067	0.722047	1.06237	0.872176	1.0168	0.892556
rplQ	b3294	1.03779	0.119973	1.01624	0.303438	0.955899	0.548648	1.0051	0.819542
mutS	b2733	1.03718	0.368654	1.05908	0.207339	0.969489	0.548648	1.05122	0.0256633
zapB	b3928	1.03687	0.316971	1.08606	0.045817	0.9864	0.900531	1.11527	0.00957115
hscB	b2527	1.03675	0.73876	1.10699	0.37053	0.959866	0.897921	1.08103	0.500544
rplP	b3313	1.03634	0.495289	1.01881	0.717613	0.991663	0.954829	1.0337	0.593454
lpdA	b0116	1.03592	0.116258	1.0615	0.0387593	0.978571	0.699896	1.01417	0.682883
mltG	b1097	1.03589	0.73876	1.09146	0.460837	1.01886	0.964139	1.30043	0.222349
hemL	b0154	1.03576	0.314682	1.03487	0.126319	1.00829	0.890756	1.03338	0.154813
parC	b3019	1.03558	0.418293	1.04675	0.122877	0.986276	0.837868	1.0684	0.0896738
lolD	b1117	1.03534	0.605838	1.02598	0.706622	1.01389	0.954829	1.08986	0.279647
hflX	b4173	1.03533	0.240168	1.05983	0.104948	0.973029	0.585483	1.04805	0.00845658
ppk	b2501	1.0353	0.546228	1.08833	0.0774692	1.0539	0.818313	1.10292	0.0864448
tesB	b0452	1.0353	0.549863	1.13442	0.0791368	1.01836	0.920284	1.06967	0.222325
ptsP	b2829	1.03508	0.511827	1.05069	0.570861	1.00029	0.997734	1.07365	0.189878
rpsK	b3297	1.03503	0.0321171	1.03577	0.0300135	0.976297	0.792107	0.994563	0.695057
cyoB	b0431	1.0343	0.480948	1.03327	0.487049	1.02173	0.900937	0.942269	0.306119
rplI	b4203	1.03418	0.271972	1.00701	0.61128	0.96844	0.659059	1.00999	0.597593
uvrD	b3813	1.0341	0.291572	0.992506	0.901158	0.97207	0.849085	1.01551	0.730359
queD	b2765	1.03403	0.39261	1.05431	0.0546169	0.965665	0.150044	1.09189	0.125627
rpsH	b3306	1.03401	0.102561	1.01187	0.584545	0.987575	0.734779	0.973157	0.133417
pheA	b2599	1.03397	0.478333	1.07151	0.202196	1.05931	0.734779	1.05423	0.325868
bepA	b2494	1.03373	0.725039	1.22429	0.0712908	0.942919	0.8662	1.1553	0.267419
ileS	b0026	1.03361	0.03469	1.05142	0.0141391	0.988959	0.734779	1.04699	0.122223
aspS	b1866	1.03341	0.0173331	1.04378	0.000757242	0.99962	0.995882	1.0545	0.101267
yeeZ	b2016	1.03324	0.573992	1.04441	0.43712	1.02894	0.8662	1.05232	0.419386
ybiB	b0800	1.03276	0.459805	1.00372	0.891904	1.00367	0.975334	1.02111	0.48784
thiI	b0423	1.03274	0.155193	1.01476	0.410912	1.00355	0.954829	0.988445	0.682467
atpH	b3735	1.03243	0.286977	1.07105	0.110317	1.01439	0.869077	1.06987	0.206939
galS	b2151	1.03236	0.929241	1.16395	0.564631	1.17081	0.8662	1.35814	0.517035
proB	b0242	1.03227	0.247602	1.01928	0.453903	0.990732	0.894751	1.01593	0.567321
ybiC	b0801	1.03143	0.863697	1.07994	0.309363	0.959469	0.848179	1.08235	0.605486
hupB	b0440	1.03136	0.396971	1.00401	0.897763	0.966699	0.713174	0.952275	0.156603
ffh	b2610	1.03123	0.227224	1.01138	0.671321	0.982445	0.818313	1.01801	0.481931
rplB	b3317	1.03116	0.107069	1.0168	0.115421	0.980781	0.734779	1.00651	0.770691
rplU	b3186	1.0311	0.382995	0.992524	0.820711	0.984818	0.917982	1.00798	0.882112
fabG	b1093	1.03107	0.0334643	1.02538	0.241099	0.984842	0.539929	1.03477	0.163825
pdxK	b2418	1.0309	0.623451	1.13855	0.113066	0.963997	0.8662	1.16858	0.213067
ycdY	b1035	1.03088	0.588865	1.11362	0.182105	0.998764	0.992195	1.02073	0.641737
panB	b0134	1.03069	0.217849	1.05357	0.0910491	0.986937	0.885402	1.05685	0.117881
murG	b0090	1.03059	0.70022	1.08753	0.0575304	0.968225	0.848179	1.07489	0.107807
clpP	b0437	1.03053	0.346227	1.07205	0.0372803	0.953271	0.522889	1.08549	0.0681849
ndh	b1109	1.03002	0.266014	0.97101	0.0712673	0.96476	0.822474	0.978437	0.341954
tatB	b3838	1.02968	0.761921	1.02805	0.658886	0.966139	0.8662	0.985996	0.848474
uvrY	b1914	1.02919	0.843686	1.03368	0.807989	1.00492	0.992195	1.0202	0.906249
cspA	b3556	1.02914	0.478333	0.969899	0.489838	0.874005	0.548648	0.908615	0.148381
atpC	b3731	1.02912	0.31641	1.0552	0.104068	1.02138	0.8662	1.0555	0.122919
aceE	b0114	1.02908	0.00842071	0.977717	0.0130639	0.970481	0.505196	0.964563	0.00527715
yqiC	b3042	1.02907	0.633759	1.05494	0.207166	0.978892	0.881485	1.02349	0.514433
radA	b4389	1.02896	0.612737	1.06762	0.242029	1.00303	0.992195	0.99235	0.887024
aceF	b0115	1.02886	0.0910915	0.957245	0.00836034	0.984279	0.504736	0.96001	0.00355901
minC	b1176	1.02864	0.68327	1.09113	0.261951	1.04558	0.848179	1.17881	0.100349
nusA	b3169	1.02862	0.184775	1.0122	0.41201	1.00307	0.944855	1.00821	0.668371
rpsI	b3230	1.02852	0.0626131	0.973796	0.237693	0.935902	0.368597	0.968947	0.0534506
manA	b1613	1.02851	0.31719	1.04894	0.122598	1.03288	0.769432	1.06509	0.133256
nudC	b3996	1.02846	0.884581	0.91292	0.689496	1.06016	0.91294	1.09725	0.646375
mpl	b4233	1.02826	0.364481	1.01289	0.528219	1.01778	0.797475	1.02327	0.0896738
proW	b2678	1.02825	0.955965	0.901595	0.826045	1.08258	0.955389	1.02472	0.958401
spoT	b3650	1.02808	0.575734	1.06172	0.131248	0.975928	0.866519	1.05032	0.544104
yceF	b1087	1.02711	0.630883	0.996511	0.947154	0.952012	0.822474	0.974683	0.862092
allR	b0506	1.02695	0.425364	1.1173	0.0312703	1.02434	0.826372	1.07687	0.159359
yfgM	b2513	1.02691	0.480948	1.03782	0.27197	1.0121	0.901563	0.991565	0.820132
cirA	b2155	1.02678	0.939985	0.934388	0.85667	1.1767	0.8662	1.10823	0.760974
rpsD	b3296	1.0266	0.220254	1.02932	0.199906	0.981402	0.754403	1.00972	0.627043
trxA	b3781	1.02654	0.37872	1.00965	0.48541	0.937555	0.734779	0.975959	0.624824
accB	b3255	1.02621	0.136649	0.968078	0.0426585	1.0269	0.670732	0.996534	0.952935
ftsN	b3933	1.02571	0.72846	1.01719	0.370507	1.03433	0.908333	0.99572	0.931804
yegD	b2069	1.02549	0.681501	1.01688	0.87644	0.989974	0.986911	0.963992	0.582849
artJ	b0860	1.02541	0.960715	1.07282	0.590461	1.05611	0.896038	1.11384	0.68215
trkA	b3290	1.0253	0.845263	1.10878	0.242301	1.05034	0.860414	1.07045	0.471069
ruvA	b1861	1.02529	0.86022	0.976065	0.826045	1.0368	0.91294	1.10056	0.395133
nadE	b1740	1.02512	0.296075	1.01749	0.327857	1.0123	0.761915	1.024	0.327571
rpsM	b3298	1.02504	0.136649	0.997351	0.866987	0.896409	0.539929	0.962328	0.453186
gyrA	b2231	1.02504	0.269357	1.0111	0.443566	1.00099	0.98546	1.00962	0.519371
mnmC	b2324	1.0249	0.810101	0.968216	0.733313	0.917037	0.858021	1.06339	0.670067
rpmF	b1089	1.02473	0.690208	1.07971	0.161079	1.03036	0.646443	1.05113	0.094488
aroK	b3390	1.02473	0.22958	1.00206	0.906989	0.987369	0.897921	1.00862	0.678933
ftsY	b3464	1.02457	0.429308	1.04169	0.200592	0.960827	0.657568	1.03905	0.231125
yahJ	b0324	1.02451	0.912307	1.31731	0.14767	1.07029	0.900937	1.5128	0.159359
barA	b2786	1.02435	0.936095	1.12763	0.489346	0.928639	0.917982	0.893069	0.618458
yaiL	b0354	1.02408	0.453286	1.14366	0.118024	0.981852	0.91294	1.02309	0.627606
lpxT	b2174	1.02336	0.811478	0.933235	0.403059	1.0024	0.992195	0.902739	0.27887
gapA	b1779	1.02331	0.180606	0.971314	0.0800156	0.982928	0.837868	0.989861	0.482746
rpsR	b4202	1.02318	0.358091	1.04289	0.103863	1.03748	0.818313	1.08091	0.0245323
pnp	b3164	1.02311	0.208421	1.03706	0.04885	0.979853	0.585483	1.05013	0.0309821
ybgK	b0712	1.02299	0.856689	0.908712	0.563823	0.981135	0.975334	1.165	0.493987
yebT	b1834	1.02275	0.912532	1.17763	0.417918	0.972158	0.979091	1.083	0.766661
ldhA	b1380	1.02265	0.791181	1.01342	0.729616	0.978524	0.867685	1.01208	0.809324
rpmJ	b3299	1.02255	0.2325	1.02075	0.426323	0.941003	0.475776	0.933431	0.0362316
yhgF	b3407	1.02208	0.193205	1.0086	0.642379	0.993237	0.89239	0.993119	0.734896
yafV	b0219	1.02206	0.942499	1.08851	0.754166	0.780838	0.848179	1.01673	0.956848
argG	b3172	1.02202	0.667661	1.02303	0.702029	1.0637	0.623325	0.99611	0.961936
rcsB	b2217	1.02184	0.495289	1.03484	0.0718732	1.02204	0.811046	1.09078	0.0112995
rpsL	b3342	1.0218	0.285809	1.04487	0.0647645	0.977108	0.657568	1.04238	0.0963546
ybhA	b0766	1.02173	0.657084	0.993395	0.911867	0.888565	0.489543	1.01034	0.909976
ydhQ	b1664	1.02171	0.355309	1.01991	0.542461	0.949496	0.848179	1.00178	0.972714
dtd	b3887	1.02137	0.939985	1.1024	0.729241	1.02063	0.98546	1.21817	0.332637
mog	b0009	1.02077	0.559161	1.0225	0.55211	0.9736	0.848179	1.01707	0.619064
nuoH	b2282	1.02058	0.841374	0.905945	0.380366	1.03596	0.902121	0.958591	0.699591
tatE	b0627	1.02051	0.739801	0.981985	0.938981	0.929231	0.719292	1.06566	0.422019
sad	b1525	1.02022	0.916659	1.07417	0.68824	1.16182	0.811046	1.05101	0.796654
uidR	b1618	1.02008	0.862273	0.972299	0.577182	0.865108	0.783127	0.948327	0.679627
infB	b3168	1.01985	0.178892	1.01555	0.250674	1.00131	0.98546	1.03247	0.0878759
cueO	b0123	1.01907	0.857598	1.04693	0.386614	1.11946	0.548648	0.928468	0.343665
dcd	b2065	1.01899	0.636053	1.01157	0.792329	1.01097	0.964591	1.01825	0.653276
yfcN	b2331	1.0189	0.929561	1.08097	0.684977	1.06806	0.910705	1.05229	0.844198
ubiD	b3843	1.0187	0.593288	0.994932	0.908282	0.999133	0.997311	0.931887	0.061577
metJ	b3938	1.01865	0.579817	1.02041	0.556764	1.03639	0.848179	1.07251	0.489736
relA	b2784	1.01859	0.780832	1.05922	0.467864	1.00455	0.98546	0.992437	0.919824
yhfZ	b3383	1.01836	0.873875	1.05539	0.679671	0.918917	0.81428	0.997491	0.983876
ybiT	b0820	1.01831	0.489219	0.956129	0.219167	1.01087	0.881724	0.972818	0.484819
truB	b3166	1.01824	0.63598	1.05981	0.162578	0.985185	0.934036	1.00492	0.898923
gloA	b1651	1.01784	0.116064	0.974286	0.128565	1.00702	0.894462	1.0155	0.565558
rnk	b0610	1.01705	0.939985	1.26082	0.0779113	0.928544	0.634758	1.22359	0.0216649
argD	b3359	1.01625	0.955965	0.978985	0.923752	1.02754	0.979091	1.01656	0.948704
purL	b2557	1.01587	0.72846	1.0459	0.486109	1.04439	0.866519	1.02235	0.655019
queA	b0405	1.01574	0.655429	1.00139	0.968031	1.00501	0.964591	0.977384	0.642208
priA	b3935	1.01573	0.954741	1.1786	0.154711	1.13214	0.749388	1.2629	0.0878759
pgi	b4025	1.01557	0.432512	0.988257	0.431826	1.00799	0.860326	1.02855	0.150469
fabB	b2323	1.01554	0.349889	1.01506	0.224855	0.996388	0.944855	1.01592	0.636454
yeiP	b2171	1.01466	0.578426	0.98562	0.587373	0.884206	0.759608	0.959408	0.361509
gltB	b3212	1.01455	0.573992	0.959325	0.186475	0.998875	0.992139	0.939808	0.161878
diaA	b3149	1.01436	0.737618	1.07685	0.425915	0.780801	0.769432	1.02857	0.713183
rpmG	b3636	1.01434	0.512758	1.03905	0.0713078	0.994545	0.93428	1.06412	0.131797
plsC	b3018	1.01428	0.91595	1.07497	0.377511	1.14805	0.548648	1.07178	0.41024
rpsJ	b3321	1.01424	0.0310467	1.02384	0.172564	0.941853	0.539929	0.994683	0.909005
edd	b1851	1.01396	0.954741	0.854216	0.0804945	0.88215	0.724977	0.820783	0.348395
yccU	b0965	1.01364	0.853742	1.00858	0.833664	1.07344	0.585483	1.04776	0.274568
trmJ	b2532	1.01315	0.480259	0.993338	0.412024	0.984686	0.83916	0.993113	0.578677
ubiI	b2906	1.01296	0.828002	0.995916	0.93544	0.935972	0.818313	0.98302	0.80059
argP	b2916	1.01232	0.900093	0.923901	0.386614	1.02112	0.932786	0.933825	0.492958
yedD	b1928	1.01175	0.690075	0.973849	0.386006	0.95563	0.749686	0.988614	0.739904
recA	b2699	1.01156	0.401458	1.0246	0.178152	1.00397	0.934036	1.03544	0.0662958
ydbC	b1406	1.01087	0.803366	1.1734	0.154465	1.15901	0.389223	1.02392	0.720164
atpF	b3736	1.01031	0.449612	1.0353	0.126319	1.0048	0.873662	1.01184	0.533716
ldcA	b1192	1.01022	0.966011	1.0875	0.650197	1.02018	0.979483	0.973184	0.910606
pheP	b0576	1.01022	0.965599	1.01883	0.911867	1.0441	0.932549	0.878614	0.512884
hflK	b4174	1.00979	0.578426	1.02875	0.0808594	0.962606	0.585483	1.01539	0.606059
eptC	b3955	1.00969	0.795462	1.07815	0.147267	1.01835	0.890756	0.967451	0.399866
def	b3287	1.00915	0.52861	0.981657	0.279979	0.987717	0.734779	0.93608	0.0534884
yfiF	b2581	1.00888	0.853742	0.981473	0.575207	1.03748	0.834973	1.04377	0.438874
rseP	b0176	1.0085	0.941862	1.18471	0.0355428	1.08714	0.576386	1.20193	0.142142
yejL	b2187	1.00804	0.600933	1.01784	0.288741	1.06381	0.646443	0.993381	0.854238
suhB	b2533	1.00751	0.640328	0.971761	0.0312703	0.949987	0.672543	0.965205	0.123108
ade	b3665	1.00738	0.939985	0.990626	0.948971	0.915846	0.848179	0.963187	0.767298
yihM	b3873	1.00713	0.984376	1.54753	0.0539576	1.14598	0.866519	1.48401	0.187397
csiE	b2535	1.00682	0.969453	1.19908	0.035844	1.06477	0.822474	1.11015	0.619637
lpoA	b3147	1.00639	0.898452	1.04576	0.325751	1.02595	0.848179	1.03461	0.465777
dadX	b1190	1.00622	0.939217	1.15695	0.0366039	0.954821	0.8662	0.901434	0.114084
yqfB	b2900	1.0062	0.958346	1.03698	0.750073	1.04592	0.91294	1.3033	0.066312
deoB	b4383	1.0059	0.83099	0.967436	0.162847	0.987764	0.837061	0.980928	0.360434
crl	b0240	1.00589	0.88479	1.06652	0.0397404	0.959779	0.723792	0.986806	0.492655
mltA	b2813	1.00533	0.929561	1.09208	0.0847396	0.960229	0.886963	1.03581	0.578677
secF	b0409	1.005	0.883422	1.02704	0.157397	1.07433	0.552236	0.97208	0.209275
hslJ	b1379	1.00475	0.969543	1.00049	0.991376	0.90348	0.754403	0.96235	0.736045
yibL	b3602	1.00471	0.938221	0.995896	0.933418	0.986824	0.934036	0.995013	0.935712
yeaO	b1792	1.00458	0.975741	1.13961	0.234223	0.860851	0.734779	1.06472	0.675327
yfcD	b2299	1.00431	0.972795	0.993564	0.859765	0.98726	0.910705	1.02851	0.489736
cyoA	b0432	1.004	0.633237	1.05372	0.0182691	0.964003	0.848179	0.978089	0.0747577
ddlB	b0092	1.00386	0.957947	1.04943	0.297655	0.969699	0.848179	1.04233	0.326719
bglX	b2132	1.0035	0.958346	1.03841	0.0181304	0.981935	0.822474	1.03967	0.127481
tsaD	b3064	1.00302	0.920668	0.973501	0.356412	0.978764	0.837868	0.975088	0.419386
trmH	b3651	1.00298	0.968266	1.10807	0.0926608	1.03479	0.822474	0.996352	0.944656
yhbY	b3180	1.00284	0.902943	0.963399	0.144142	1.02045	0.83916	0.963557	0.517035
glnS	b0680	1.00249	0.80262	1.00658	0.315554	0.982575	0.657568	0.991004	0.363328
folA	b0048	1.00232	0.964449	1.05925	0.294835	0.972603	0.849098	1.0222	0.736045
pth	b1204	1.00207	0.966245	1.04456	0.403288	0.978417	0.894462	1.05827	0.28957
ibpA	b3687	1.00187	0.945359	0.98129	0.399803	0.967328	0.754403	0.968729	0.44702
tatA	b3836	1.00156	0.984376	0.979536	0.727595	1.00761	0.975334	0.956853	0.697114
ydhF	b1647	1.00152	0.943016	1.04908	0.439049	0.985392	0.866519	1.06275	0.315264
dhaK	b1200	1.00118	0.987866	0.970338	0.468469	1.01058	0.941454	1.01852	0.682883
rpsE	b3303	1.00105	0.967901	0.966877	0.11606	0.970005	0.548648	0.978183	0.482337
oxyR	b3961	1.00096	0.981688	1.0934	0.0837	0.988412	0.918253	1.0717	0.164727
hemC	b3805	1.00095	0.98239	1.06046	0.216338	0.976828	0.670732	1.00572	0.743014
rlpA	b0633	1.00093	0.978159	1.05668	0.440203	1.06968	0.548648	1.07567	0.213874
mnmA	b1133	1.0008	0.983134	1.04213	0.234522	1.03153	0.822474	1.00435	0.909976
damX	b3388	1.00041	0.971764	1.00216	0.856154	1.00263	0.955686	1.00524	0.856978
yhfA	b3356	1.00022	0.997792	0.988791	0.895621	1.0272	0.910233	0.900932	0.33432
rluD	b2594	1.00022	0.997792	1.13996	0.388399	1.07211	0.734779	1.18589	0.082221
sdhB	b0724	0.999778	0.991272	1.19159	0.00671645	1.01381	0.848179	1.03944	0.182074
ftsI	b0084	0.999531	0.989727	1.04485	0.464478	1.00918	0.963026	1.07215	0.234732
mdoH	b1049	0.999511	0.989727	1.02934	0.307159	1.01582	0.897921	0.998672	0.968059
rsmB	b3289	0.999458	0.989727	1.05421	0.257547	1.01498	0.900937	1.00291	0.964107
trxC	b2582	0.999187	0.989919	1.13087	0.237988	1.04239	0.848179	0.976714	0.848474
purN	b2500	0.998976	0.995375	0.891897	0.267155	1.10934	0.797475	1.08532	0.348395
pyrF	b1281	0.998909	0.984376	1.02293	0.743404	0.974094	0.897921	1.03702	0.387165
yciK	b1271	0.998748	0.988512	1.15656	0.129876	1.00236	0.992195	1.18278	0.0896738
pyrC	b1062	0.998684	0.983406	1.13983	0.110887	1.05563	0.750679	1.07171	0.274308
mrp	b2113	0.99848	0.958712	1.02483	0.207555	1.00726	0.964139	1.01414	0.683778
udk	b2066	0.998449	0.974127	0.970279	0.250674	1.03096	0.848179	0.984533	0.552503
ybiV	b0822	0.998061	0.990432	0.972986	0.833664	0.840011	0.722277	0.897056	0.530616
yecF	b1915	0.997784	0.983406	0.984391	0.780082	1.0285	0.832247	0.951712	0.599309
rpmD	b3302	0.997569	0.809232	1.00191	0.933018	0.950254	0.724977	0.990384	0.654224
mdoG	b1048	0.997467	0.853742	1.01575	0.390763	1.00698	0.76098	1.03005	0.243697
panC	b0133	0.997002	0.853742	1.01345	0.314061	1.02734	0.749686	0.957544	0.20454
rsmE	b2946	0.996931	0.972795	0.963997	0.36989	0.985397	0.964591	1.04657	0.533716
gss	b2988	0.996588	0.976574	1.08129	0.460837	1.00724	0.98546	1.0463	0.694044
ychF	b1203	0.996463	0.802755	0.997	0.677985	1.0262	0.734779	0.977239	0.108081
surA	b0053	0.996401	0.897385	1.02693	0.293596	1.02189	0.761915	1.04784	0.139317
kdgK	b3526	0.996156	0.945359	0.961124	0.783591	0.971302	0.874033	1.0051	0.931804
ypfJ	b2475	0.996084	0.978044	0.968019	0.727595	1.0163	0.968048	0.968358	0.782886
yajG	b0434	0.996015	0.946001	0.960163	0.327318	1.02484	0.761915	1.01968	0.743014
rpoA	b3295	0.995577	0.777724	0.950817	0.0139497	0.988893	0.748852	0.978156	0.198995
glnP	b0810	0.995363	0.976574	1.17081	0.228667	1.11935	0.759608	1.10526	0.450692
stpA	b2669	0.995211	0.83099	0.984296	0.370507	0.986899	0.848179	1.0127	0.541479
narX	b1222	0.99516	0.976574	1.02155	0.790583	1.1107	0.74072	1.06564	0.670067
sucD	b0729	0.995103	0.903495	1.0292	0.24901	0.99538	0.941454	0.97392	0.336625
dhaM	b1198	0.995075	0.937907	0.975516	0.699158	1.0297	0.866519	0.967571	0.605639
asnS	b0930	0.994895	0.692807	0.984619	0.118107	1.01378	0.822474	0.980565	0.300056
metK	b2942	0.994245	0.748561	0.957349	0.0927156	1.00171	0.979091	0.932381	0.056288
frr	b0172	0.994088	0.71022	1.01155	0.550886	0.984022	0.818724	0.984206	0.278403
tnaB	b3709	0.993771	0.983406	2.27791	0.0272494	1.17703	0.848179	2.04378	0.0738656
cmoB	b1871	0.99375	0.939985	1.00746	0.61128	1.05527	0.625661	1.02962	0.503416
yeeN	b1983	0.993537	0.843686	1.00921	0.713773	1.02109	0.822474	0.997408	0.958319
crr	b2417	0.993325	0.778183	0.915632	0.0263425	0.992672	0.896628	0.961365	0.112802
bioH	b3412	0.993296	0.955965	1.1015	0.366481	0.988209	0.979091	1.03069	0.844198
fabF	b1095	0.99307	0.723823	1.04847	0.0796679	1.02557	0.634758	1.07186	0.0462556
nuoM	b2277	0.993032	0.93548	0.858305	0.115637	0.979702	0.901563	0.881459	0.16741
rpsU	b3065	0.99279	0.632489	1.02046	0.353046	0.97441	0.577198	1.05147	0.0515809
gpmA	b0755	0.992688	0.638069	0.97366	0.282072	1.00122	0.97706	0.933922	0.0240061
dapA	b2478	0.992509	0.618269	0.99561	0.760871	0.985307	0.910233	0.993544	0.658008
pncA	b1768	0.992494	0.957947	0.984762	0.939423	1.03052	0.93428	0.930371	0.635065
lpxL	b1054	0.992375	0.873359	0.898129	0.332809	0.973644	0.920284	0.981767	0.896097
bamD	b2595	0.992049	0.848657	1.00359	0.8882	1.01272	0.903081	0.995125	0.855089
rraA	b3929	0.991789	0.706615	0.991155	0.51667	1.00378	0.941454	1.01628	0.533716
yegW	b2101	0.99141	0.963046	1.10208	0.471469	0.835623	0.818724	1.08663	0.648349
sfsA	b0146	0.991326	0.932809	1.04574	0.50255	1.07612	0.873194	1.10082	0.261092
hupA	b4000	0.991049	0.801344	0.932166	0.280597	0.969559	0.848179	0.919348	0.124205
bamC	b2477	0.990816	0.728947	1.04019	0.132581	0.986561	0.818313	1.0152	0.508246
serA	b2913	0.990659	0.731315	1.01075	0.830345	1.00009	0.999354	0.937666	0.21379
lipB	b0630	0.990275	0.931512	0.980039	0.853116	1.07144	0.829565	0.947067	0.652601
engB	b3865	0.990156	0.849093	0.976827	0.506272	0.939478	0.818313	0.997776	0.964312
dapB	b0031	0.990014	0.86022	0.998559	0.978512	0.993102	0.975334	0.992264	0.909976
proA	b0243	0.989761	0.837016	1.00982	0.833664	0.980912	0.894462	1.00273	0.955962
galF	b2042	0.989213	0.292572	1.00116	0.963849	0.991286	0.76098	0.991278	0.695861
cmk	b0910	0.988969	0.600609	0.980234	0.358439	0.981098	0.818313	1.00548	0.865465
wzzB	b2027	0.988929	0.741695	0.991145	0.634656	0.963973	0.822474	0.974642	0.450692
ampD	b0110	0.988796	0.959723	0.954987	0.729038	1.04062	0.89239	1.05171	0.674745
glnB	b2553	0.988357	0.640127	0.992558	0.779202	1.06316	0.659059	1.05392	0.311088
atpD	b3732	0.988149	0.472067	1.00787	0.599394	0.977934	0.724977	0.991164	0.666295
nagC	b0676	0.988143	0.878522	0.996477	0.95708	1.04376	0.848179	1.05612	0.447137
birA	b3973	0.987717	0.930927	0.995327	0.968092	0.893338	0.754403	0.984856	0.923798
carB	b0033	0.987445	0.428887	0.988736	0.518436	1.00857	0.866519	0.970549	0.181725
bglA	b2901	0.987246	0.498531	0.969632	0.257547	1.02252	0.848179	0.991251	0.768673
mipA	b1782	0.987018	0.853742	0.819208	0.0767273	0.948232	0.822474	0.926561	0.354994
yheS	b3352	0.986994	0.742227	0.9775	0.475815	1.02255	0.822474	0.987032	0.767298
pntB	b1602	0.986908	0.692807	1.02671	0.432508	1.03542	0.761915	0.984219	0.753412
rpiB	b4090	0.986605	0.683143	1.06211	0.626019	1.03042	0.848179	1.00176	0.987225
argE	b3957	0.986377	0.864516	0.904769	0.0541068	1.02212	0.94287	0.882551	0.302206
slyX	b3348	0.986339	0.960715	1.32291	0.251099	0.939592	0.934036	1.21198	0.464657
aceB	b4014	0.986305	0.636421	1.22827	0.0182691	1.02421	0.818313	1.10315	0.0797599
nadR	b4390	0.986242	0.88516	1.0066	0.940325	1.01832	0.964139	1.0423	0.682883
cra	b0080	0.986149	0.823965	1.08021	0.288975	0.947597	0.848179	1.06669	0.400058
zur	b4046	0.985902	0.922059	1.1194	0.425074	1.09434	0.866519	1.17489	0.314683
rpmE	b3936	0.985846	0.642282	0.992274	0.796515	0.976323	0.83952	0.958934	0.280067
prs	b1207	0.98578	0.121931	1.00052	0.959997	0.960562	0.380617	0.980613	0.0861627
lpoB	b1105	0.985663	0.86022	1.11651	0.282916	1.26401	0.548648	1.24356	0.273518
rplW	b3318	0.985561	0.88516	1.09107	0.383485	0.94868	0.8662	1.03079	0.770149
dut	b3640	0.985412	0.875669	0.89269	0.0327847	0.910517	0.754403	1.014	0.826896
dcuA	b4138	0.98538	0.800235	0.932043	0.282457	1.05287	0.769432	1.06956	0.333147
ydgH	b1604	0.985321	0.659744	1.04188	0.147946	1.03031	0.672543	1.07436	0.0694078
yajQ	b0426	0.985253	0.428024	1.01103	0.697342	0.985979	0.822474	1.02475	0.613667
ygiF	b3054	0.985184	0.858986	1.06123	0.455414	0.986459	0.963026	1.06317	0.47442
hpt	b0125	0.985176	0.630883	0.956665	0.219113	0.924064	0.539929	0.927636	0.219745
ftsP	b3017	0.984959	0.869299	1.01715	0.795893	1.03275	0.93428	0.96976	0.619637
glsA2	b1524	0.984869	0.884581	1.04114	0.594844	1.00519	0.98546	0.982496	0.780302
kgtP	b2587	0.984669	0.884581	1.04877	0.47771	0.897126	0.585483	1.01319	0.859058
hldD	b3619	0.984584	0.490162	0.996498	0.866491	1.01474	0.829565	1.00728	0.766941
secD	b0408	0.984504	0.29359	0.98726	0.0605953	0.982293	0.866519	0.978925	0.519371
cdh	b3918	0.984309	0.880238	0.991783	0.939196	0.974765	0.91294	0.983716	0.895124
hisS	b2514	0.984263	0.30568	1.00374	0.8472	1.01826	0.646443	1.00572	0.166617
cytR	b3934	0.984255	0.795108	1.04784	0.462212	1.00612	0.975334	0.991981	0.921326
fruA	b2167	0.983897	0.640127	0.917528	0.0372551	0.995344	0.975334	1.01962	0.44489
nudF	b3034	0.983831	0.800235	0.92381	0.281763	0.972247	0.89239	1.08584	0.445266
aspC	b0928	0.983753	0.340966	1.04882	0.0162376	0.986473	0.646443	1.01768	0.274308
yggN	b2958	0.983536	0.778879	1.05908	0.305908	1.03553	0.822474	1.07208	0.311088
yheO	b3346	0.98276	0.826177	1.10182	0.156719	0.989144	0.979091	1.00665	0.929453
ubiG	b2232	0.982701	0.658704	1.05878	0.124354	0.985951	0.908333	1.1201	0.182518
yjdC	b4135	0.982674	0.92462	0.844531	0.356725	1.18947	0.722277	0.998257	0.989165
rpsQ	b3311	0.98262	0.642487	1.02219	0.301398	1.00296	0.992195	0.972831	0.605639
hemH	b0475	0.982339	0.901469	1.14624	0.412024	0.972666	0.91294	0.865062	0.520615
efp	b4147	0.981857	0.44923	1.00373	0.425915	0.986321	0.848179	0.977652	0.0718972
lpxA	b0181	0.981562	0.797637	1.03083	0.702638	1.03572	0.901563	1.01039	0.896303
dxs	b0420	0.981495	0.608892	1.00582	0.868197	1.04714	0.700399	1.02503	0.521422
tehB	b1430	0.981413	0.558576	1.02794	0.706622	1.02704	0.722277	1.00582	0.929453
dhaL	b1199	0.981296	0.589481	0.908024	0.075756	0.957217	0.716354	0.979234	0.568194
wecC	b3787	0.980913	0.706051	1.02894	0.441165	0.959979	0.848179	0.93429	0.199681
avtA	b3572	0.97996	0.788382	0.934728	0.397697	0.964326	0.881724	0.858314	0.176867
yfcL	b2325	0.979851	0.853742	0.990378	0.923752	1.00065	0.998516	0.975198	0.830767
gmhA	b0222	0.97979	0.655429	1.04368	0.211312	0.995339	0.918253	1.00348	0.870927
cysE	b3607	0.979774	0.863721	0.953195	0.428206	1.05505	0.822474	0.999214	0.989165
yaeP	b4406	0.979208	0.877636	0.808727	0.023858	0.902542	0.818313	0.934764	0.682467
mprA	b2684	0.979053	0.506115	1.00569	0.887597	1.03157	0.489543	0.973793	0.343036
metQ	b0197	0.978722	0.541476	0.987019	0.522723	0.961439	0.749686	0.958768	0.0948912
fmt	b3288	0.978501	0.632489	0.989784	0.654527	0.998998	0.995882	0.945259	0.283276
yifE	b3764	0.978207	0.262521	1.01786	0.453903	0.994832	0.920284	0.992049	0.722459
ispH	b0029	0.978073	0.706815	0.989931	0.859728	1.01006	0.960508	0.97307	0.730359
mnmG	b3741	0.977824	0.489219	0.916098	0.082576	0.99568	0.968166	0.936382	0.140105
nagD	b0675	0.977531	0.56574	0.960937	0.325489	0.995447	0.971677	1.01167	0.845388
yaaA	b0006	0.977415	0.758379	0.854628	0.170525	0.97608	0.91294	0.886088	0.206043
yqjH	b3070	0.976795	0.88612	0.919373	0.485008	0.986335	0.98546	0.9579	0.761279
yggL	b2959	0.976764	0.611819	1.01318	0.778926	1.01793	0.894462	1.00286	0.955962
rpoB	b3987	0.976538	0.069925	0.952106	0.014289	0.989888	0.734779	0.955829	0.0299197
xthA	b1749	0.976482	0.617864	0.998539	0.964134	1.03638	0.750679	0.973197	0.539909
nuoG	b2283	0.97564	0.294789	0.990501	0.557663	1.03377	0.548648	0.974969	0.267365
proS	b0194	0.975607	0.00756222	0.970962	0.0129526	0.970621	0.548648	0.963351	0.130266
thrA	b0002	0.975512	0.476238	0.894626	0.019543	1.01337	0.539929	0.917344	0.0736582
gshB	b2947	0.975326	0.424887	0.968739	0.292133	0.955185	0.719292	0.962966	0.198831
tolR	b0738	0.975207	0.86022	1.18964	0.0826324	1.05662	0.885402	1.02933	0.844198
dgoR	b4479	0.975152	0.857301	0.889465	0.0834223	0.864871	0.85154	1.16974	0.263511
ytfQ	b4227	0.975084	0.88516	0.969384	0.911514	0.950661	0.920284	0.862424	0.460762
rof	b0189	0.974982	0.853742	1.33035	0.0323234	0.994639	0.995139	1.27099	0.0704943
dapF	b3809	0.974795	0.709261	0.966212	0.720654	1.13366	0.818108	1.012	0.893289
fklB	b4207	0.974783	0.340966	0.959406	0.10089	0.967182	0.129617	0.953863	0.0631312
ubiA	b4040	0.974587	0.903495	1.01093	0.950615	0.940845	0.91294	0.898615	0.625877
murJ	b1069	0.974351	0.91584	1.07236	0.789383	1.02392	0.979091	0.973762	0.948046
hemG	b3850	0.974012	0.81917	1.03509	0.746716	0.934538	0.856337	1.02361	0.859058
fkpB	b0028	0.973644	0.428863	0.99905	0.973596	0.975264	0.811046	0.882306	0.030278
ompA	b0957	0.973598	0.0888765	0.918943	0.00455324	0.932344	0.539929	0.93499	0.00772939
potD	b1123	0.973139	0.0856209	1.00719	0.617747	1.02234	0.489543	0.998901	0.951964
nusB	b0416	0.973079	0.265948	0.97674	0.322977	0.983491	0.866519	0.974259	0.34268
guaB	b2508	0.97303	0.316248	0.924999	0.0549727	0.971553	0.670732	0.920676	0.0845863
lolC	b1116	0.972827	0.853742	0.952462	0.297655	1.03974	0.670732	1.07073	0.341304
ung	b2580	0.972753	0.750936	1.11118	0.221069	1.03853	0.8662	1.0314	0.678783
lgt	b2828	0.972677	0.640328	0.712033	0.0170295	1.01373	0.975334	0.920177	0.203945
tsf	b0170	0.972665	0.0889824	0.975804	0.11704	0.982946	0.731169	0.962356	0.0946549
talB	b0008	0.972473	0.0973869	1.00596	0.597783	0.997018	0.920284	0.997367	0.859058
yjjA	b4360	0.972463	0.732609	1.00781	0.919825	0.990627	0.98546	0.939067	0.560367
mscK	b0465	0.972099	0.661741	1.06068	0.372878	1.03545	0.934036	0.930577	0.355635
arcA	b4401	0.971946	0.314682	1.02522	0.0327133	0.989423	0.896628	1.06229	0.0529134
glmM	b3176	0.97191	0.273011	0.976653	0.0269614	1.00621	0.848179	0.943893	0.0948912
pepN	b0932	0.971788	0.108132	1.01282	0.261951	0.995269	0.896941	1.00614	0.567741
nuoA	b2288	0.971741	0.480471	1.04106	0.282916	1.00103	0.99366	1.04027	0.341954
dcp	b1538	0.971556	0.52861	1.04268	0.423238	1.00642	0.964591	1.046	0.498731
malT	b3418	0.971453	0.578426	1.06623	0.0536518	0.992959	0.979483	1.03469	0.724343
helD	b0962	0.971317	0.857091	1.21709	0.231318	0.989981	0.98546	1.153	0.355568
dtpA	b1634	0.971059	0.802075	0.874987	0.242837	0.960327	0.899332	0.815321	0.162217
yibT	b4554	0.970963	0.716497	0.862615	0.0242047	0.891093	0.734779	0.90837	0.335797
dedD	b2314	0.97047	0.752576	0.928817	0.412024	1.08027	0.783127	0.998427	0.982351
coaA	b3974	0.969844	0.733355	0.868511	0.129794	1.07115	0.798486	0.968231	0.736285
ratA	b2619	0.969739	0.858066	1.05925	0.369386	1.02574	0.866519	1.94438	0.00167195
emrA	b2685	0.96963	0.255216	0.971769	0.455414	0.980672	0.83952	0.948475	0.231386
atpG	b3733	0.969422	0.0104162	1.01214	0.178592	0.979781	0.368597	0.995017	0.67075
cpdA	b3032	0.969261	0.817864	1.02277	0.83376	0.984688	0.979091	0.970868	0.817413
mnmE	b3706	0.969131	0.559161	0.942893	0.378616	0.894983	0.548648	0.929983	0.273518
sucA	b0726	0.969038	0.104257	1.05842	0.0312703	1.0004	0.992195	0.965691	0.0736582
rpoC	b3988	0.968679	0.0730743	0.959761	0.0329099	0.996123	0.89239	0.954529	0.0291355
mug	b3068	0.968459	0.844289	1.1919	0.200769	1.01083	0.979483	1.12648	0.376752
miaA	b4171	0.968087	0.673463	0.960856	0.682874	0.888636	0.732969	0.986146	0.870519
pdhR	b0113	0.967925	0.830702	1.00713	0.899523	1.0799	0.822474	1.07328	0.440997
cpxA	b3911	0.967885	0.771524	0.952725	0.700191	1.08461	0.872794	0.976388	0.913224
rpmC	b3312	0.967818	0.294408	0.941894	0.165152	0.979633	0.848179	0.971627	0.263334
rbsD	b3748	0.967704	0.377539	0.984134	0.638438	0.913057	0.822474	0.917822	0.453186
ycaO	b0905	0.967372	0.145755	0.978732	0.257547	1.03053	0.62197	0.988062	0.537551
rplY	b2185	0.967336	0.0310467	1.02376	0.237187	1.00757	0.881724	1.0638	0.142142
ettA	b4391	0.967063	0.0518911	0.961623	0.112542	0.995436	0.890756	0.960423	0.0643006
rlmB	b4180	0.96581	0.265474	1.00776	0.727595	1.03753	0.783127	1.00266	0.919153
fadR	b1187	0.96564	0.50695	0.988606	0.819113	0.93987	0.815263	0.924409	0.24668
ivy	b0220	0.965461	0.682817	1.03025	0.710563	1.23477	0.502955	1.0777	0.448469
nsrR	b4178	0.965432	0.663963	1.20347	0.0833893	1.14257	0.585483	1.08803	0.369745
dusA	b4049	0.965196	0.572984	0.913772	0.231746	1.00224	0.992195	0.902659	0.210216
trxB	b0888	0.96519	0.233606	0.954053	0.138424	1.01333	0.8662	0.945352	0.12665
yiaF	b3554	0.965163	0.633237	0.986767	0.697672	1.03833	0.657568	1.05174	0.0643784
cspD	b0880	0.964683	0.433481	1.23173	0.0443296	1.15047	0.577198	1.32286	0.082221
gph	b3385	0.964617	0.262521	0.967875	0.29212	0.975983	0.83916	0.9146	0.14006
glk	b2388	0.964571	0.391574	0.948735	0.141158	0.996617	0.98546	0.961037	0.400524
cycA	b4208	0.963668	0.83099	1.06867	0.676675	0.85556	0.761915	1.01679	0.921326
nudE	b3397	0.963555	0.759262	0.999835	0.996149	0.949621	0.716354	0.950375	0.605639
gatC	b2092	0.963547	0.196596	0.967213	0.0224614	1.04379	0.434866	0.970194	0.169971
tktA	b2935	0.963345	0.0678188	1.00018	0.985968	1.02826	0.505196	1.00293	0.86277
cmoM	b0921	0.962951	0.887267	0.869803	0.614686	1.06766	0.922552	0.838669	0.626259
glmU	b3730	0.962715	0.272069	0.963101	0.0738451	0.9702	0.818313	0.96514	0.206042
znuC	b1858	0.962367	0.791181	0.961352	0.812529	1.0065	0.989139	0.87758	0.438381
rspR	b1540	0.962326	0.717433	1.05005	0.653569	0.978636	0.96354	1.06828	0.481042
ymbA	b0952	0.962014	0.717955	0.977579	0.87644	0.89148	0.822474	1.00715	0.931804
gltX	b2400	0.961707	0.106566	0.935933	0.0141391	0.998203	0.964591	0.934828	0.0157022
tolB	b0740	0.961327	0.206306	0.978641	0.610124	1.0679	0.28179	1.00213	0.906249
rffG	b3788	0.961251	0.500625	0.996514	0.938981	1.03696	0.848179	0.979423	0.645193
yniC	b1727	0.961026	0.160409	0.985647	0.386422	0.991774	0.964591	0.972335	0.125554
rpoZ	b3649	0.96084	0.131339	0.949915	0.0702064	0.94931	0.818313	0.924179	0.112802
ygeV	b2869	0.960786	0.86022	1.25757	0.295372	1.00916	0.992139	1.30409	0.261571
yagF	b0269	0.960699	0.641761	0.850842	0.184888	0.880858	0.724977	0.881744	0.472101
rpoN	b3202	0.96035	0.180407	1.03385	0.654527	0.939923	0.734779	0.982823	0.499107
carA	b0032	0.95976	0.489405	0.983344	0.775885	0.963732	0.866519	0.965413	0.784394
nuoE	b2285	0.959724	0.233403	1.03179	0.224855	1.04187	0.83916	0.964757	0.221178
queF	b2794	0.959713	0.642282	0.952065	0.425915	0.99856	0.992195	0.95928	0.617199
trmB	b2960	0.959461	0.307804	0.918611	0.115421	1.02537	0.866519	0.880879	0.0993446
thiB	b0068	0.959401	0.67837	0.989313	0.933018	1.02013	0.93428	0.941759	0.472492
nuoC	b2286	0.959326	0.0465698	0.989992	0.301398	1.0056	0.848179	0.969164	0.0704943
nemA	b1650	0.958752	0.399828	0.925671	0.181382	0.9865	0.934036	0.938623	0.273297
ispF	b2746	0.958391	0.511006	0.962246	0.458934	0.990385	0.989139	1.01331	0.910245
dsbC	b2893	0.957967	0.202484	0.992065	0.343216	0.972753	0.737067	0.97836	0.181773
ppiD	b0441	0.957368	0.0568785	0.965998	0.0562342	1.0031	0.934036	0.957111	0.105868
rimO	b0835	0.957195	0.108132	0.9422	0.0567256	0.986353	0.848179	0.934174	0.170036
wecE	b3791	0.956813	0.276487	1.00301	0.928758	0.996999	0.992139	0.98638	0.702699
yfeC	b2398	0.956548	0.582877	1.20759	0.0149757	1.2328	0.396171	0.888538	0.636454
grxC	b3610	0.956206	0.0882076	0.968534	0.384685	1.0182	0.78411	0.982952	0.582393
nikR	b3481	0.956144	0.875163	0.601063	0.139469	1.02357	0.979091	0.929478	0.418367
holD	b4372	0.955898	0.887267	1.42802	0.193655	1.13901	0.866519	1.14772	0.666295
yjbR	b4057	0.955814	0.794248	1.10626	0.487049	1.11971	0.841695	1.00711	0.966576
focA	b0904	0.9558	0.826177	0.813774	0.37053	1.01072	0.989139	0.891345	0.626259
roxA	b1128	0.955681	0.613569	0.942711	0.618442	0.933933	0.723792	0.956411	0.417419
dacA	b0632	0.955258	0.0295422	0.987552	0.423238	0.990086	0.670732	0.969921	0.0278422
nuoL	b2278	0.955053	0.602263	0.834855	0.0972559	0.952747	0.828895	0.814452	0.0733394
galU	b1236	0.954861	0.18659	0.968351	0.265456	0.98266	0.837061	0.991527	0.782886
acpP	b1094	0.95464	0.057717	0.975347	0.178041	0.964772	0.750679	0.963069	0.170057
arsC	b3503	0.95436	0.889412	1.05618	0.834667	1.03605	0.968048	1.22771	0.426468
yibN	b3611	0.954118	0.289968	0.947457	0.0882983	0.99405	0.975334	0.936227	0.219057
cydD	b0887	0.954082	0.795462	0.964865	0.824017	0.862001	0.76098	1.00489	0.972714
nupC	b2393	0.953969	0.110227	0.8347	0.0365844	0.995454	0.944855	0.892954	0.0366952
mutT	b0099	0.953483	0.677427	1.22918	0.635757	0.965341	0.943278	0.857054	0.647561
prfA	b1211	0.953455	0.0576442	0.93826	0.0365844	0.967181	0.866519	0.948906	0.402568
lacI	b0345	0.953309	0.613569	1.01022	0.912714	0.925402	0.820812	1.0424	0.720164
leuS	b0642	0.953001	0.0922197	0.941727	0.00222739	1.00221	0.93428	0.935284	0.0242042
rpe	b3386	0.952998	0.327739	0.972332	0.266312	1.002	0.98546	0.934793	0.347756
asd	b3433	0.952928	0.283274	0.951582	0.0427579	1.00197	0.992195	0.929642	0.053066
ybcJ	b0528	0.952827	0.711141	0.937699	0.247427	0.957108	0.866519	0.903231	0.395844
yqaB	b2690	0.952794	0.713566	0.884792	0.0800156	0.875435	0.548648	0.842377	0.0643784
fabA	b0954	0.951976	0.217195	0.940937	0.148051	0.980844	0.848179	0.948388	0.207672
rlmI	b0967	0.951805	0.324547	0.976678	0.216759	0.964838	0.548648	0.957538	0.472101
fabI	b1288	0.951391	0.119741	0.983945	0.456938	0.978427	0.759608	0.97659	0.354994
ibaG	b3190	0.951107	0.70022	0.912571	0.199212	1.05025	0.822474	0.998375	0.973386
pykF	b1676	0.951103	0.108132	0.918883	0.0269614	0.986862	0.822474	0.956706	0.115787
copA	b0484	0.951026	0.770291	0.997407	0.984497	0.930728	0.917982	1.11628	0.567321
msbA	b0914	0.951018	0.155193	0.934557	0.11606	1.038	0.734779	0.95128	0.0293313
plaP	b2014	0.949875	0.436905	0.855806	0.0499607	1.01775	0.87929	0.884162	0.0768365
yaiE	b0391	0.949855	0.643248	0.949346	0.478943	0.944677	0.577198	0.934796	0.0634288
ddlA	b0381	0.949681	0.089385	1.00607	0.740808	0.992229	0.910772	0.99116	0.683778
lolA	b0891	0.949629	0.572822	1.01621	0.842298	1.07985	0.761915	0.997515	0.973386
lolB	b1209	0.949134	0.535949	1.01716	0.749486	0.946841	0.742949	1.01803	0.730359
katE	b1732	0.948777	0.111785	0.909059	0.270638	1.1495	0.648587	0.920184	0.341954
yidC	b3705	0.948517	0.162089	0.935016	0.0576268	1.00175	0.98546	0.942558	0.162543
gyrB	b3699	0.947771	0.0480175	0.947107	0.0521912	0.98831	0.820812	0.935513	0.0278807
frsA	b0239	0.94733	0.459863	0.9579	0.453903	0.963804	0.837868	0.941469	0.398782
osmY	b4376	0.947296	0.175867	0.96304	0.0457458	1.10503	0.112606	0.960722	0.103465
ygjH	b3074	0.947265	0.840003	0.808024	0.41819	0.852477	0.848179	0.710549	0.299147
accA	b0185	0.947185	0.0643483	0.963773	0.0958285	0.990579	0.848179	0.944356	0.0515162
argS	b1876	0.946826	0.0480012	0.927393	0.0467154	0.982476	0.734779	0.930592	0.113024
wecG	b3794	0.946784	0.52861	0.955439	0.449465	0.853006	0.469833	0.99484	0.951912
secA	b0098	0.946242	0.0540871	0.961766	0.080592	1.00774	0.874033	0.948862	0.0868769
ybfF	b0686	0.94622	0.500625	0.948629	0.366481	0.970951	0.897921	1.01818	0.661428
yajL	b0424	0.946137	0.607676	0.944809	0.610461	0.97187	0.934036	0.972229	0.81797
gppA	b3779	0.946124	0.582877	0.997526	0.979188	0.899032	0.811046	0.942158	0.559079
ptsI	b2416	0.946098	0.0619487	0.878517	0.00381202	0.99616	0.822474	0.92835	0.00920215
yjbD	b4023	0.946049	0.346364	0.88089	0.122598	0.981893	0.928989	0.804873	0.423305
rpsO	b3165	0.945998	0.477536	1.03702	0.139469	1.03827	0.552236	1.03218	0.314743
yajO	b0419	0.945943	0.470145	0.893966	0.255282	1.06355	0.908566	0.868341	0.160698
qorA	b4051	0.945889	0.658704	0.942335	0.60542	1.01024	0.979483	0.978623	0.859058
pta	b2297	0.945746	0.0341518	0.932644	0.0254136	1.01713	0.723792	0.984922	0.327724
fdhE	b3891	0.945714	0.141641	0.892689	0.0639558	1.00216	0.98546	0.913339	0.0522426
guaA	b2507	0.945552	0.00438379	0.917562	0.00225499	1.00911	0.670732	0.918807	0.00341086
aroF	b2601	0.945489	0.551319	0.953557	0.566285	1.08554	0.846528	0.991919	0.938498
lptF	b4261	0.94512	0.68654	0.989303	0.941522	0.894271	0.849533	0.988305	0.94011
dxr	b0173	0.944914	0.438479	0.927955	0.332809	1.00719	0.979483	0.93194	0.400524
rpsG	b3341	0.944898	0.160197	1.01113	0.334096	0.980712	0.822474	1.04603	0.0506847
gltD	b3213	0.944822	0.271085	0.970852	0.510371	0.989469	0.934036	0.931363	0.257661
rplV	b3315	0.944742	0.239074	1.01417	0.61203	0.936204	0.822474	0.961563	0.605639
potC	b1124	0.94465	0.709261	0.984157	0.913153	1.04495	0.900937	0.960875	0.859058
truA	b2318	0.944649	0.598638	0.933675	0.597412	1.12553	0.754403	0.968091	0.772715
cfa	b1661	0.944516	0.573992	1.07566	0.405206	0.946295	0.848179	1.06025	0.537676
tusA	b3470	0.944274	0.639661	1.14157	0.115637	1.03726	0.866519	1.08909	0.347756
rnhA	b0214	0.944104	0.898047	1.01634	0.947154	0.805958	0.822474	1.239	0.675809
ppc	b3956	0.94385	0.110578	0.950741	0.131107	1.01034	0.890756	0.94694	0.151011
rng	b3247	0.943389	0.391574	1.10246	0.129876	0.952562	0.848179	1.02526	0.615888
hemX	b3803	0.94295	0.057038	0.951338	0.216759	1.00398	0.96354	0.948702	0.107807
orn	b4162	0.942897	0.402414	0.97512	0.682874	1.02711	0.885402	1.00503	0.948046
yraP	b3150	0.942488	0.0977531	1.01094	0.454574	0.953707	0.548648	0.997918	0.918207
valS	b4258	0.94222	0.00927488	0.921225	0.00530468	0.997785	0.954829	0.909834	0.00430344
accD	b2316	0.94167	0.00958154	0.938467	0.00159469	0.992023	0.848179	0.92875	0.0260908
queE	b2777	0.94111	0.323779	0.951447	0.374015	1.01706	0.910705	0.97741	0.679627
rbsA	b3749	0.94105	0.437327	0.990134	0.883298	0.929756	0.780614	1.00977	0.90078
hisA	b2024	0.940944	0.688834	0.842556	0.0581607	1.00373	0.986911	0.847903	0.306119
speB	b2937	0.940753	0.293824	0.928876	0.126319	1.00555	0.964591	0.932504	0.168711
slt	b4392	0.940702	0.506115	0.850454	0.185475	1.0233	0.954829	0.99253	0.965591
hemB	b0369	0.940526	0.0486592	0.926327	0.0251915	0.950493	0.499066	0.985922	0.533863
nagZ	b1107	0.940372	0.474958	1.00233	0.984398	1.07995	0.548648	1.07321	0.353598
rsmG	b3740	0.940326	0.245652	0.953811	0.366481	0.946769	0.83916	0.973068	0.571812
narK	b1223	0.939877	0.321136	0.985552	0.814085	1.0665	0.734779	0.998122	0.96476
cspE	b0623	0.939685	0.183419	0.90267	0.00364513	0.95603	0.657568	0.887019	0.011952
yjhC	b4280	0.939586	0.554279	1.14633	0.196906	1.0632	0.848179	1.15262	0.347756
ispA	b0421	0.939485	0.040281	1.00553	0.85985	1.00839	0.87929	1.01253	0.549741
rlmG	b3084	0.939369	0.573992	0.917783	0.149001	1.02973	0.828895	0.941055	0.413758
pitA	b3493	0.939176	0.393352	0.867853	0.134824	1.0032	0.992195	0.896634	0.212534
psd	b4160	0.939005	0.189499	0.984292	0.567077	1.00895	0.902101	0.971728	0.361509
rsmI	b3146	0.938543	0.429582	1.00974	0.913153	0.924797	0.754403	0.994429	0.951964
cydA	b0733	0.938365	0.103464	0.954033	0.0281747	1.02818	0.576386	1.05311	0.0473513
ppiC	b3775	0.93833	0.222071	0.944446	0.136626	1.00528	0.91294	0.914108	0.159359
ptsH	b2415	0.93822	0.21375	0.949085	0.100065	0.923803	0.818313	0.950134	0.605492
yjhU	b4295	0.938054	0.613953	1.03128	0.552427	0.907679	0.822474	0.993935	0.964312
rpsT	b0023	0.937377	0.183509	0.932135	0.134839	0.925745	0.548648	0.910555	0.117877
yjiY	b4354	0.936999	0.0568785	0.784972	0.00931839	1.00394	0.944855	0.827738	0.0126886
cysG	b3368	0.936844	0.627096	0.895632	0.318079	0.914249	0.797475	0.943781	0.597593
yfbT	b2293	0.936664	0.473037	0.894383	0.263289	1.01811	0.952411	0.980063	0.885954
frmA	b0356	0.936303	0.122206	0.906524	0.0800156	1.01693	0.850862	0.963322	0.505517
gcvR	b2479	0.936158	0.726499	0.972167	0.87644	1.02109	0.975334	0.992482	0.966263
proX	b2679	0.936051	0.0656829	0.914585	0.00819995	1.04117	0.815488	0.917904	0.00255446
ahr	b4269	0.935659	0.308853	0.798651	0.315554	1.00098	0.997734	0.715337	0.166953
gutQ	b2708	0.935638	0.158071	0.929294	0.265296	1.04484	0.754403	1.01012	0.870519
nagA	b0677	0.935582	0.228688	0.957231	0.429366	1.07292	0.606401	0.912534	0.225984
ubiE	b3833	0.935482	0.0576682	0.978202	0.261951	0.941403	0.522889	0.979108	0.53488
ltaE	b0870	0.935477	0.204485	0.993734	0.87333	1.02501	0.848179	0.961872	0.420468
hemE	b3997	0.935203	0.22247	0.970613	0.298962	0.952722	0.750679	0.926531	0.233358
lldR	b3604	0.935028	0.778879	1.29746	0.429366	0.823185	0.754403	1.17594	0.484819
yacG	b0101	0.934979	0.473037	0.859748	0.217872	0.910913	0.74633	0.827119	0.0428602
rcsF	b0196	0.934924	0.147117	0.986743	0.736462	0.967445	0.818313	0.973359	0.609008
eno	b2779	0.934563	0.0459458	0.922861	0.0271523	1.01414	0.829565	0.933945	0.0534595
elbB	b3209	0.934401	0.113864	1.0074	0.856227	1.03058	0.818313	0.993521	0.921326
hchA	b1967	0.934249	0.535606	1.06989	0.217872	1.01948	0.896628	1.1227	0.064386
ycbL	b0927	0.933811	0.121243	1.04131	0.247427	1.00338	0.979091	1.01789	0.602777
prmB	b2330	0.933797	0.637691	1.01416	0.825813	1.0193	0.921526	1.02152	0.751198
miaB	b0661	0.933127	0.0366164	0.926861	0.000627044	0.958382	0.552236	0.92532	0.0120266
acpT	b3475	0.931928	0.758379	0.664412	0.106446	1.02566	0.971469	0.899326	0.782886
rsgA	b4161	0.931669	0.506115	0.957104	0.165152	0.983829	0.858021	0.94268	0.623122
ucpA	b2426	0.931657	0.110227	1.01713	0.464478	1.0697	0.443368	1.01654	0.438874
gor	b3500	0.930925	0.0480175	0.949402	0.174075	1.02131	0.502955	0.895986	0.174691
yebG	b1848	0.930312	0.659744	0.821066	0.316097	0.963481	0.940709	0.784119	0.284956
osmC	b1482	0.929499	0.170327	0.894282	0.0546756	1.05117	0.646443	0.905227	0.102274
yqjI	b3071	0.929411	0.343061	1.09717	0.159188	1.02777	0.866519	1.10517	0.353357
cbpA	b1000	0.928735	0.567962	0.960925	0.784694	0.928305	0.858021	1.10327	0.454889
prmA	b3259	0.928485	0.178936	0.934149	0.0541068	0.975359	0.780614	0.858385	0.0271896
sseA	b2521	0.928294	0.0873053	0.984199	0.412024	1.01952	0.894462	0.971526	0.634202
gnd	b2029	0.928185	0.00958154	0.936322	0.00973801	0.993266	0.848179	0.941591	0.0725668
ybgC	b0736	0.927818	0.504249	0.995987	0.960417	0.927025	0.818313	0.938576	0.75799
ybfE	b0685	0.927431	0.706159	1.00922	0.95708	0.975871	0.975334	0.916437	0.730808
polA	b3863	0.927373	0.187197	0.956894	0.177284	1.02098	0.548648	0.986109	0.444594
pldA	b3821	0.92719	0.61579	1.05406	0.750439	0.843974	0.750679	0.946453	0.766396
fnr	b1334	0.926781	0.307304	0.998855	0.983723	1.01882	0.917982	0.909012	0.304797
sra	b1480	0.926569	0.403718	0.826254	0.212419	0.9755	0.954829	0.823058	0.112782
deoD	b4384	0.926544	0.0094688	0.893824	0.00119959	0.990957	0.894462	0.932749	0.00493011
fumA	b1612	0.926292	0.0567962	1.12515	0.0332536	1.02976	0.754403	0.986808	0.132692
chrR	b3713	0.926125	0.169352	1.00249	0.949958	0.994836	0.975334	0.921729	0.300644
gcvH	b2904	0.926064	0.285153	0.956851	0.387954	1.01616	0.908333	0.928287	0.233404
dapD	b0166	0.926028	0.0276372	0.941791	0.105269	0.992554	0.897921	0.92244	0.0497827
sdaA	b1814	0.926023	0.240517	0.908567	0.156961	0.984611	0.91294	0.89736	0.163563
dnaT	b4362	0.926022	0.70022	1.12866	0.507336	1.0347	0.975334	1.12579	0.533716
bolA	b0435	0.925975	0.636421	0.978235	0.257547	1.06072	0.683929	0.971333	0.67075
dmsA	b0894	0.925536	0.286047	1.01762	0.591958	1.14061	0.605539	1.61653	0.0295171
ybgJ	b0711	0.925464	0.618269	1.08745	0.518436	0.880742	0.818313	1.07425	0.671339
ppiB	b0525	0.925308	0.0656829	0.938215	0.0905954	0.964099	0.815488	0.901239	0.0593883
rpsA	b0911	0.925197	0.0429013	0.89538	0.000757242	0.989731	0.556849	0.888066	0.00425206
narP	b2193	0.924977	0.147117	1.08948	0.145965	0.963972	0.848531	1.08425	0.297856
hldE	b3052	0.924031	0.0719604	0.922034	0.0738451	0.976071	0.783962	0.921536	0.099967
queC	b0444	0.923753	0.46369	0.908628	0.0767273	1.07834	0.897921	0.954093	0.38499
metH	b4019	0.92363	0.381046	0.985542	0.831078	1.06766	0.817791	0.962427	0.597593
mdh	b3236	0.923055	0.0303443	1.04768	0.0767273	1.02396	0.689488	0.975271	0.264435
deoC	b4381	0.922915	0.0605156	0.86328	0.000483451	0.932933	0.593532	0.874353	0.0661596
hisB	b2022	0.922416	0.192339	0.919661	0.168451	0.981403	0.897921	0.868429	0.130669
ybhL	b0786	0.921405	0.454157	0.808064	0.137982	0.951174	0.910705	0.841045	0.45758
modF	b0760	0.920841	0.789354	0.96803	0.901158	0.815133	0.837868	0.843112	0.552943
rsfS	b0637	0.920366	0.282454	0.857415	0.113491	0.965864	0.8662	0.826546	0.104942
sdaC	b2796	0.920033	0.071999	0.906491	0.0394437	0.99914	0.992195	0.915428	0.0536026
yhcB	b3233	0.919741	0.161678	0.954139	0.162847	1.01592	0.866519	0.980225	0.468854
yebE	b1846	0.919596	0.719632	0.9233	0.699158	0.926811	0.917982	0.95196	0.636454
yehS	b2124	0.919391	0.458981	0.87932	0.349669	1.00641	0.98546	1.02524	0.824978
ybhB	b0773	0.91918	0.613569	1.15032	0.258303	0.988282	0.98546	1.07595	0.547327
atpB	b3738	0.918927	0.269556	1.00474	0.895522	1.00262	0.992195	1.00467	0.885954
yqcA	b2790	0.918902	0.587035	1.03497	0.640999	0.978384	0.964591	0.977538	0.827208
ycfP	b1108	0.918834	0.0540485	0.970682	0.217184	1.06118	0.505196	1.0351	0.190504
lptD	b0054	0.918803	0.0294371	0.943215	0.04183	1.04124	0.73134	0.942558	0.10157
btuE	b1710	0.918697	0.194231	0.950763	0.480825	0.984209	0.943278	0.799201	0.361805
ulaR	b4191	0.917754	0.79694	1.06854	0.833664	1.03867	0.975334	1.03152	0.933353
glpD	b3426	0.917394	0.0230098	0.890055	0.00358797	1.0122	0.734779	0.878342	0.00430305
secB	b3609	0.917184	0.0805884	0.914745	0.0318593	0.978815	0.750679	0.92584	0.0704943
rcsD	b2216	0.917135	0.394146	1.06919	0.410043	1.04914	0.860874	1.12006	0.304138
sucB	b0727	0.917133	0.00141652	0.967918	0.28259	0.980152	0.44501	0.906051	0.00155665
mtfA	b1976	0.916645	0.682817	1.29828	0.234223	1.10304	0.848179	1.40945	0.125239
pepQ	b3847	0.916133	0.0491192	0.958641	0.162847	1.01726	0.822474	0.963655	0.248293
galE	b0759	0.915889	0.0445602	0.886401	0.0152982	0.991895	0.918253	0.915507	0.0415539
corA	b3816	0.915743	0.129968	0.886493	0.0716204	0.98698	0.920284	0.880849	0.0534595
rob	b4396	0.91502	0.259636	0.933092	0.340036	1.00413	0.992139	0.998376	0.968059
pmbA	b4235	0.914188	0.0125098	0.897711	0.00437972	1.01629	0.818313	0.901477	0.0053635
rna	b0611	0.914184	0.153151	0.93522	0.152692	1.10754	0.44357	1.00108	0.981133
purB	b1131	0.914005	0.0144239	0.932416	0.0185788	0.992193	0.848179	0.91695	0.0175541
nanE	b3223	0.913941	0.0720837	1.11133	0.0517089	1.08156	0.502955	1.06853	0.116947
uspD	b3923	0.913558	0.346227	1.0228	0.718857	0.988001	0.964591	1.07017	0.429606
yghJ	b4466	0.913557	0.247602	0.871121	0.0719471	1.01106	0.971469	0.906516	0.258157
glyS	b3559	0.912233	0.0153567	0.904643	0.00381202	0.996439	0.897921	0.916865	0.00578454
pgm	b0688	0.911684	0.0229105	0.915782	0.0231396	1.03468	0.502955	0.94169	0.0365742
ptsG	b1101	0.910826	0.0717378	0.845015	0.0161132	0.968393	0.548648	0.848486	0.00552177
thrB	b0003	0.91072	0.305761	0.829155	0.126646	0.968842	0.89239	0.879029	0.221926
glgA	b3429	0.91063	0.141981	0.912526	0.244885	1.03583	0.866519	0.852613	0.109787
degQ	b3234	0.910604	0.193205	0.982171	0.547775	0.986327	0.818313	0.961732	0.679627
purA	b4177	0.910426	0.0335706	0.904676	0.0049738	1.01738	0.699896	0.910824	0.0260908
ycbZ	b0955	0.909999	0.140331	0.93414	0.405206	0.995867	0.975334	0.976554	0.682883
panD	b0131	0.909831	0.266014	1.07187	0.332708	1.0525	0.8662	1.10734	0.371658
mppA	b1329	0.909481	0.0619487	1.01333	0.689496	1.03491	0.659059	0.970686	0.308334
fre	b3844	0.908416	0.00696265	0.931354	0.0172071	0.930155	0.734779	0.9326	0.0385773
rdgC	b0393	0.908216	0.0341518	0.891928	0.176325	0.96269	0.548648	0.934092	0.170036
ybaY	b0453	0.908168	0.280392	0.990198	0.883651	1.12338	0.750679	0.95806	0.571812
cydB	b0734	0.908073	0.145858	0.927017	0.0810862	0.966436	0.724977	1.00786	0.805296
ygiQ	b4469	0.907405	0.587954	1.02889	0.729241	0.82273	0.443368	0.792932	0.0820554
yigL	b3826	0.907196	0.224443	1.06047	0.501548	1.00192	0.992195	1.0179	0.784394
sppA	b1766	0.906911	0.109788	0.894733	0.0834223	0.982749	0.922552	0.869183	0.114469
rbsK	b3752	0.906894	0.0400623	1.00476	0.870248	1.01158	0.900531	0.97204	0.552943
fucR	b2805	0.906797	0.75642	1.08254	0.429366	0.925016	0.928989	1.16764	0.192521
serC	b0907	0.906377	0.0225263	0.885547	0.0139497	1.00208	0.98546	0.926709	0.0611435
moeB	b0826	0.906005	0.361636	0.844451	0.0687635	1.02217	0.914625	0.786971	0.0437542
accC	b3256	0.905998	0.00565649	0.885218	0.00389344	0.990582	0.818313	0.881742	0.0047241
glpE	b3425	0.905621	0.673463	1.00524	0.979188	0.920162	0.910705	1.08722	0.350624
alr	b4053	0.905466	0.220254	0.919921	0.4653	1.04649	0.874033	0.93959	0.568194
coaBC	b3639	0.905269	0.140849	1.01698	0.424361	1.05848	0.754403	1.09744	0.0534506
sdaB	b2797	0.905081	0.0310467	0.933799	0.0224705	0.976587	0.443368	0.946457	0.0643991
ampC	b4150	0.905022	0.474958	0.765424	0.172564	1.0341	0.922809	0.754251	0.157971
uspA	b3495	0.904606	0.428863	0.938208	0.597949	1.10293	0.818313	1.08327	0.554455
malF	b4033	0.904274	0.0932925	0.816674	0.133819	1.01261	0.934036	0.838455	0.0365157
tabA	b4252	0.904114	0.0656829	0.952891	0.163373	1.03206	0.748852	0.997272	0.931925
serB	b4388	0.902811	0.241501	0.93491	0.329044	1.01022	0.970482	0.860172	0.0384029
btuB	b3966	0.901981	0.0937797	0.898881	0.0779113	0.92389	0.558944	0.890255	0.108769
proV	b2677	0.901633	0.00983324	0.853896	0.00367432	0.863251	0.742949	0.816675	0.0173433
grxB	b1064	0.901522	0.11003	0.95436	0.464355	1.03553	0.818313	0.991986	0.870383
lysP	b2156	0.901153	0.0767145	0.939104	0.519482	1.05249	0.742949	0.889979	0.0883274
epd	b2927	0.900285	0.194205	0.936548	0.386006	0.992513	0.975334	0.851366	0.14593
kch	b1250	0.900205	0.572689	0.933408	0.557663	0.861702	0.750679	1.04235	0.743014
rluF	b4022	0.899921	0.434234	0.968577	0.405206	0.958203	0.502955	0.91957	0.203945
hemY	b3802	0.899346	0.175576	0.968307	0.718564	1.00243	0.992195	0.950738	0.271311
hexR	b1853	0.898837	0.202596	1.02648	0.489561	0.978603	0.894462	1.0824	0.0613268
nuoB	b2287	0.898783	0.00696265	0.938186	0.00966648	1.00833	0.848179	0.908638	0.0631312
rpiA	b2914	0.898733	0.0217363	0.956162	0.0394437	1.00307	0.920284	0.969667	0.514433
ygiW	b3024	0.898444	0.472067	0.90571	0.478728	1.21745	0.646443	0.931174	0.627865
crp	b3357	0.898411	0.00658499	0.981647	0.285284	1.00408	0.910233	0.962159	0.0260908
gmk	b3648	0.898002	0.137116	0.905631	0.159881	1.01932	0.897921	0.917674	0.227229
nuoF	b2284	0.8977	0.00438379	0.954108	0.0721266	1.03546	0.539929	0.921684	0.012945
moaC	b0783	0.897682	0.107819	0.904881	0.0983748	0.896874	0.502955	0.986768	0.743014
epmB	b4146	0.897216	0.609475	0.905984	0.666444	1.08692	0.897921	0.92972	0.787505
ribF	b0025	0.897169	0.118489	1.06635	0.235921	0.97404	0.848179	1.0326	0.514433
preT	b2146	0.896708	0.116045	1.18572	0.0413897	1.09546	0.502955	1.2278	0.0593883
folC	b2315	0.896513	0.0334643	0.923722	0.0621728	1.03802	0.657568	0.917716	0.159359
dnaG	b3066	0.896064	0.363415	0.992332	0.925809	0.939158	0.8662	0.849192	0.191032
ygiC	b3038	0.89603	0.0303443	0.909913	0.327318	0.974452	0.848179	0.921811	0.0235049
fbp	b4232	0.895814	0.0235945	1.02277	0.133304	1.0111	0.910705	0.971247	0.101335
dksA	b0145	0.895771	0.0540871	0.953016	0.20825	0.99794	0.98546	0.933798	0.220903
loiP	b2936	0.895092	0.0299229	0.929527	0.0927222	1.02569	0.759608	0.894076	0.448469
rpmH	b3703	0.894929	0.038228	0.936239	0.207845	0.971418	0.797099	1.03852	0.139118
seqA	b0687	0.8948	0.118489	0.926463	0.046313	1.01863	0.818313	0.917153	0.0522766
sohB	b1272	0.894691	0.168399	1.02253	0.702308	0.964809	0.848179	1.01471	0.854238
alaA	b2290	0.894572	0.3023	0.822554	0.00216441	1.0285	0.818313	0.821625	0.0295171
thyA	b2827	0.894314	0.0942775	0.885283	0.00174162	1.01267	0.908566	0.866769	0.00259239
ubiC	b4039	0.894098	0.516718	0.930411	0.453903	0.871737	0.657568	0.925022	0.628127
ihfB	b0912	0.893975	0.0619423	0.999183	0.978219	0.98793	0.964591	1.03638	0.603461
csrA	b2696	0.8931	0.0568785	1.00869	0.897763	1.02292	0.866519	1.05861	0.195763
artP	b0864	0.892919	0.372936	0.879825	0.217273	0.913836	0.8662	0.903269	0.524537
mutL	b4170	0.892506	0.769645	1.06389	0.72522	0.937221	0.918253	1.07467	0.678933
purE	b0523	0.891328	0.141641	0.9599	0.308561	1.04454	0.763843	1.03485	0.734896
panM	b3459	0.890738	0.413278	0.9684	0.762564	1.04372	0.894525	1.03047	0.785561
proC	b0386	0.890598	0.0350083	0.89982	0.0606405	0.963155	0.670732	0.905286	0.0666965
lptE	b0641	0.890462	0.157856	0.94993	0.383975	1.01475	0.918726	0.920088	0.225266
ychN	b1219	0.890275	0.126453	0.989057	0.83376	0.984867	0.954842	0.97388	0.679627
ybjP	b0865	0.890133	0.116407	0.965055	0.475815	1.03732	0.849085	0.953962	0.455208
tcdA	b2812	0.889714	0.264758	1.00782	0.870241	1.04489	0.866519	0.866821	0.130266
ackA	b2296	0.889618	0.0147258	0.873137	0.00640608	0.974676	0.837868	0.917013	0.0593883
yeaD	b1780	0.8894	0.0310467	0.905909	0.0372803	0.998536	0.992139	0.923659	0.0647914
ygdH	b2795	0.889305	0.0465698	0.944731	0.146672	1.01017	0.91294	0.957193	0.209557
aceA	b4015	0.888463	0.0504754	1.00976	0.744827	1.02355	0.83916	0.940948	0.149754
ridA	b4243	0.888131	0.0310467	0.921147	0.0738451	1.03041	0.734779	0.926823	0.154271
kdsA	b1215	0.88722	0.0341511	0.902192	0.00697177	1.01583	0.783127	0.9331	0.0594873
fis	b3261	0.887185	0.00946863	0.86265	0.00397627	0.990943	0.919147	0.88153	0.0155388
dkgA	b3012	0.886833	0.404483	0.786203	0.184888	1.01916	0.934036	0.800461	0.0157022
hmp	b2552	0.886201	0.01606	0.790762	0.00377126	1.05226	0.657568	0.907117	0.0797599
fbaA	b2925	0.885808	0.00358774	0.849648	0.00253686	0.981064	0.828895	0.882014	0.00244161
ravA	b3746	0.885656	0.377956	0.924487	0.517001	0.989463	0.988006	0.932076	0.623983
fadL	b2344	0.885449	0.409894	0.812133	0.0387593	0.932103	0.818313	0.813548	0.0537495
mglC	b2148	0.884569	0.102058	0.869875	0.156802	1.00984	0.981479	0.817161	0.0505356
pyrG	b2780	0.884558	0.0104162	0.865087	0.010183	0.999992	0.999393	0.862803	0.0053635
yeiE	b2157	0.884522	0.439607	1.01612	0.932993	1.10268	0.884881	0.937342	0.678933
tas	b2834	0.884521	0.393027	0.891927	0.261951	0.958323	0.866519	0.938419	0.508387
uxuA	b4322	0.883315	0.0125098	1.01384	0.464355	1.03238	0.574237	0.984726	0.530616
wzzE	b3785	0.882468	0.109788	0.921638	0.184552	0.992194	0.964591	0.923475	0.300644
speD	b0120	0.882235	0.0776299	0.882218	0.0882983	0.981351	0.92203	0.861254	0.107151
mltB	b2701	0.882104	0.642487	0.933585	0.791972	1.08651	0.901563	1.08727	0.78712
murA	b3189	0.881904	0.03051	0.899225	0.0127061	1.01198	0.910705	0.913319	0.00799406
apaH	b0049	0.881697	0.496497	1.02449	0.775885	0.858157	0.848179	0.875639	0.499107
pckA	b3403	0.881322	0.00164435	1.02251	0.106446	1.02696	0.44501	0.979098	0.27887
ubiH	b2907	0.88131	0.428699	0.867443	0.364943	1.00049	0.999354	0.944675	0.743014
purM	b2499	0.881139	0.354788	0.93851	0.585659	1.03852	0.921541	0.875504	0.359965
rpmI	b1717	0.880227	0.122715	1.0255	0.594844	0.922994	0.572828	0.919341	0.141288
mngR	b0730	0.879821	0.498531	0.752391	0.224855	0.904855	0.848179	0.922283	0.720164
yigA	b3810	0.879274	0.162504	0.891619	0.279202	0.879271	0.609699	0.89353	0.194982
nuoI	b2281	0.878862	0.0547886	0.914888	0.0263425	0.951398	0.792107	0.876676	0.101128
wecF	b4481	0.878649	0.549602	0.821503	0.256558	0.990426	0.992195	1.11169	0.465017
menC	b2261	0.877916	0.28588	0.980034	0.718857	1.06754	0.505196	1.003	0.948046
aspA	b4139	0.877534	0.0187593	1.08217	0.000580207	1.07734	0.306768	1.18499	0.0181819
ppx	b2502	0.87723	0.0571329	0.92861	0.0577696	0.93862	0.576386	0.859441	0.0529538
nagE	b0679	0.876044	0.086184	0.976243	0.343216	1.0796	0.306768	0.971528	0.498731
add	b1623	0.875162	0.0759605	0.86942	0.0632199	0.976185	0.659059	0.875352	0.0515573
can	b0126	0.874912	0.053992	0.882388	0.0364291	1.00021	0.998516	0.852971	0.0262819
ribB	b3041	0.87479	0.184775	0.821174	0.0958285	1.06105	0.818313	0.810676	0.122223
bcp	b2480	0.874335	0.00418173	0.877342	0.0148481	0.998439	0.975334	0.870792	0.00745206
metE	b3829	0.874293	0.233338	0.867262	0.237693	1.09376	0.822474	0.800663	0.222829
mglA	b2149	0.873554	0.00210513	0.963215	0.0521912	0.934438	0.306768	0.913709	0.123108
ispU	b0174	0.873414	0.0832723	0.955609	0.60542	1.10305	0.577198	1.0184	0.848331
fusA	b3340	0.870186	0.0321171	0.83844	0.00471577	0.989932	0.889446	0.831634	0.00908459
uxaC	b3092	0.869597	0.0491192	0.91953	0.400234	1.09784	0.539929	1.0183	0.74105
moeA	b0827	0.868691	0.00735904	0.917265	0.00881368	1.03733	0.548648	0.910532	0.075249
amiA	b2435	0.868344	0.658439	1.0036	0.985968	0.716355	0.742949	0.923931	0.797082
ushA	b0480	0.867933	0.0199164	0.992123	0.824534	0.974015	0.897921	0.928585	0.126986
znuA	b1857	0.867215	0.190871	0.922278	0.356725	1.04653	0.848179	0.922433	0.395133
yfeX	b2431	0.866964	0.0393425	0.950863	0.233328	1.04745	0.713174	1.01624	0.732353
glyQ	b3560	0.866417	0.00927488	0.856492	0.00920492	0.983293	0.782551	0.885243	0.0362778
ndk	b2518	0.866055	0.0225263	0.990213	0.629477	1.02597	0.719292	0.909323	0.0325557
rimP	b3170	0.864914	0.455115	0.756374	0.0313094	0.906479	0.848179	0.758591	0.0864448
cpoB	b0742	0.864601	0.0310467	0.924915	0.126319	0.980538	0.848179	0.901764	0.0565102
fucU	b2804	0.863288	0.178936	1.02181	0.792199	0.934564	0.8662	0.872959	0.48784
holC	b4259	0.861345	0.198244	0.948766	0.567077	0.94683	0.848179	0.979643	0.842573
yidA	b3697	0.861288	0.00958686	0.816739	0.0228618	0.970392	0.489543	0.798727	0.0173433
yncE	b1452	0.861063	0.0632737	0.7998	0.0284895	0.958884	0.818313	0.788947	0.0467808
feoA	b3408	0.861004	0.137976	0.780545	0.149671	0.941037	0.822474	0.963125	0.817488
sbcD	b0398	0.860974	0.625725	1.10542	0.72522	0.984632	0.98546	1.07068	0.809847
pepP	b2908	0.860607	0.00211675	0.887484	0.00590321	0.973275	0.732969	0.898052	0.0356511
hybE	b2992	0.86053	0.403718	1.0554	0.684977	1.05295	0.897921	0.925208	0.675068
nlpD	b2742	0.860251	0.0471546	0.933926	0.137182	0.965639	0.742362	0.970093	0.421701
purD	b4005	0.859833	0.370961	0.869858	0.0931058	1.00842	0.951268	0.879234	0.0845863
yciC	b1255	0.858605	0.139598	0.916229	0.373774	0.957598	0.910705	0.873368	0.551079
hisJ	b2309	0.858454	0.140331	0.89673	0.219735	1.14611	0.548648	0.847343	0.132272
rimJ	b1066	0.857396	0.49454	1.14069	0.684661	1.13407	0.848179	1.24863	0.349788
folD	b0529	0.857231	0.251718	0.952418	0.258607	0.999695	0.998516	0.866787	0.030278
yaeH	b0163	0.856703	0.0317011	0.911525	0.0224705	1.03134	0.754403	0.944546	0.126897
pepD	b0237	0.8565	0.00141652	0.867728	0.00850265	0.990222	0.822474	0.858988	0.00359229
ompW	b1256	0.85623	0.197341	0.959472	0.712186	1.14796	0.630919	1.78362	0.0115086
thrC	b0004	0.856185	0.041352	0.830905	0.0327133	1.04303	0.539929	0.859862	0.0278807
pabB	b1812	0.855883	0.0294163	1.09846	0.128565	0.984923	0.964591	0.953282	0.224785
yicC	b3644	0.855263	0.0113201	0.866378	0.0162253	1.00536	0.933445	0.877399	0.0337973
gcvP	b2903	0.854534	0.0188751	0.926857	0.00456157	1.01221	0.822474	0.919145	0.012945
speA	b2938	0.854515	0.0319959	0.851758	0.00973801	0.969401	0.539929	0.832755	0.0311257
ompC	b2215	0.853953	0.00476462	0.716062	0.00242331	0.893943	0.0597725	0.818177	0.0598464
infA	b0884	0.853732	0.0259557	0.858081	0.0269209	0.921451	0.539929	0.873138	0.0406627
yhhX	b3440	0.853725	0.0721377	0.898819	0.110506	0.98544	0.964591	0.912822	0.16332
manX	b1817	0.853723	0.00742607	0.912526	0.0149757	1.00966	0.8662	0.95822	0.286904
nanK	b3222	0.852653	0.0237539	1.1101	0.165815	1.05924	0.73134	1.0812	0.203234
pyrI	b4244	0.851032	0.0407273	0.837251	0.0318083	1.00357	0.990513	0.642176	0.0128576
yfbU	b2294	0.849877	0.0310467	0.850893	0.0211611	1.00455	0.964591	0.879475	0.0534884
rapA	b0059	0.849185	0.00266514	0.806883	0.00611122	0.987772	0.782551	0.816332	0.00242945
dacB	b3182	0.848598	0.0942775	1.0022	0.984497	0.96948	0.867685	1.0645	0.48784
dsbG	b0604	0.848573	0.0426877	0.710713	0.0258437	0.967128	0.815488	0.929605	0.170036
ycgM	b1180	0.847949	0.453286	1.04574	0.725581	1.04724	0.897921	1.04984	0.670067
tyrS	b1637	0.84749	0.0226301	0.853428	0.00563291	1.00622	0.910233	0.886485	0.0128576
glgP	b3428	0.847385	0.180407	0.862722	0.161664	0.959438	0.539929	0.924767	0.44239
yjjX	b4394	0.847355	0.214897	1.05288	0.697342	0.945032	0.826459	0.913597	0.243075
pncB	b0931	0.845989	0.112893	0.788316	0.0793764	0.975453	0.920284	0.835374	0.115519
pgpC	b2560	0.845657	0.231519	1.007	0.914285	0.939979	0.848179	0.916742	0.353441
feoB	b3409	0.84421	0.453286	0.873655	0.090527	0.981856	0.881724	0.987697	0.906074
pflA	b0902	0.844163	0.0249402	0.878533	0.0476599	0.963317	0.754403	0.908991	0.0534884
luxS	b2687	0.843869	0.0621605	0.892731	0.0281747	0.998819	0.992195	0.924817	0.066312
yegH	b2063	0.84326	0.512363	1.09251	0.623818	1.04874	0.937326	0.987813	0.951964
ydhZ	b1675	0.842656	0.259288	1.17765	0.231318	0.867218	0.853193	1.15851	0.568361
zapE	b3232	0.84208	0.291572	0.855657	0.166113	0.875087	0.646443	0.878734	0.313228
yciI	b1251	0.841551	0.173526	0.943318	0.626019	0.924622	0.837868	0.957291	0.655687
cdd	b2143	0.840342	0.0150048	0.791082	0.00739427	1.00895	0.89239	0.837198	0.0107854
rluE	b1135	0.839708	0.276487	0.746844	0.12746	1.07692	0.900937	0.879488	0.553112
gcvT	b2905	0.839619	0.00872992	0.911281	0.0296916	1.00357	0.968048	0.916129	0.0188424
malP	b3417	0.838415	0.00139164	0.766717	0.000522414	0.977702	0.539929	0.780221	0.00188843
trpS	b3384	0.838338	0.0131699	0.865858	0.00347892	0.996455	0.955599	0.865485	0.0172248
ecnB	b4411	0.837776	0.489365	0.80659	0.382599	0.926678	0.910233	0.768649	0.35082
nrdA	b2234	0.83723	0.0144239	0.80659	0.00159469	1.02596	0.754403	0.830156	0.0173433
mglB	b2150	0.836943	0.00476462	0.958199	0.0575304	1.01107	0.886963	0.898527	0.0115086
glmS	b3729	0.836766	0.00741033	0.859534	0.0193146	0.979927	0.743505	0.882623	0.0156311
yjeI	b4144	0.836156	0.292803	0.973097	0.464475	1.02424	0.910705	1.02311	0.567321
infC	b1718	0.835637	0.00230651	0.848145	0.000802078	0.979613	0.734779	0.8345	0.00920215
upp	b2498	0.835312	0.00342297	0.809448	0.00200414	0.986094	0.760804	0.832168	0.00320386
malY	b1622	0.835221	0.24986	0.883413	0.360669	1.06205	0.897921	0.91727	0.77829
bioD2	b1593	0.835187	0.0416474	0.774176	0.0232152	1.04493	0.754403	1.08313	0.170036
nadC	b0109	0.834531	0.142668	0.93931	0.491209	0.956867	0.874671	0.896405	0.314881
yagE	b0268	0.83332	0.202596	0.865729	0.236696	1.11205	0.718654	0.892271	0.352165
gpsA	b3608	0.832068	0.0711566	0.853961	0.0149757	1.02739	0.749686	0.872589	0.139092
gsk	b0477	0.831819	0.0279589	0.826665	0.0210291	1.09599	0.443368	0.938088	0.0884547
ygiS	b3020	0.830396	0.200692	1.01214	0.904885	0.943182	0.91294	0.716014	0.101267
purH	b4006	0.827855	0.0294371	0.863828	0.0130639	0.972154	0.657568	0.872334	0.011952
tnaA	b3708	0.827038	0.00312154	1.62481	0.000276144	1.0767	0.44357	1.58781	0.000880259
yjiA	b4352	0.826921	0.0199728	0.851803	0.0242047	0.949464	0.646443	0.828477	0.0295008
purC	b2476	0.826552	0.0157059	0.843789	0.00160065	1.0239	0.734779	0.839953	0.0616019
mtnN	b0159	0.82627	0.128054	0.870372	0.196297	1.00483	0.992139	0.948877	0.589727
yfcZ	b2343	0.826133	0.027042	0.920632	0.0527362	0.97819	0.866519	1.03651	0.210759
nagB	b0678	0.825806	0.0633267	0.883424	0.112811	1.03255	0.848179	0.883484	0.0993294
galM	b0756	0.825644	0.03469	0.850904	0.0237241	0.989062	0.850862	0.875341	0.0421331
coaD	b3634	0.825508	0.251725	0.926925	0.549755	1.14829	0.822474	1.03118	0.835293
tdh	b3616	0.824868	0.00420358	0.870391	0.0162253	1.02363	0.657568	0.885467	0.0120266
dsbA	b3860	0.824851	0.0103936	0.834366	0.0110711	1.07895	0.499066	0.85603	0.019954
allE	b0515	0.822494	0.522663	0.696874	0.111829	0.972589	0.976302	0.81138	0.302794
gpmI	b3612	0.821805	0.0108194	0.783479	0.0228559	1.01441	0.853193	0.872232	0.0415539
yahK	b0325	0.820619	0.142943	0.834234	0.0139497	1.005	0.975334	0.859235	0.0260908
malM	b4037	0.820535	0.00525442	0.73603	0.0042468	0.993813	0.912489	0.753065	0.00320386
panF	b3258	0.819468	0.661741	0.873601	0.626019	0.854471	0.8662	0.918028	0.784219
oppD	b1246	0.819234	0.00710168	0.808253	0.00751479	1.00129	0.992195	0.78467	0.00320386
codA	b0337	0.817253	0.0683857	0.917139	0.292133	1.03275	0.901563	0.899281	0.183211
ygjR	b3087	0.817247	0.312179	0.895178	0.518059	1.13278	0.818313	0.822624	0.345677
pgk	b2926	0.81704	0.00187759	0.811649	0.00166517	0.995847	0.908333	0.848293	0.0107854
nanT	b3224	0.816629	0.404483	1.02055	0.882637	1.11852	0.818313	0.871473	0.425044
moaB	b0782	0.816523	0.0303443	0.919763	0.0312703	1.09275	0.585483	1.04152	0.375408
rlmJ	b3499	0.816428	0.0279589	0.863773	0.0826324	1.00573	0.968172	0.875789	0.00574688
ydiY	b1722	0.813633	0.536598	0.679721	0.260432	0.933009	0.919271	0.984925	0.957825
menD	b2264	0.813084	0.121931	0.897834	0.301092	1.09494	0.585483	0.907009	0.454667
malK	b4035	0.812667	0.0319959	0.758488	0.0009034	0.977022	0.672543	0.730653	0.000880259
pykA	b1854	0.812409	0.0170171	0.875134	0.0192563	0.993061	0.902343	0.94145	0.0493233
grcA	b2579	0.812313	0.00342297	0.831214	0.00155216	0.950287	0.443368	0.904144	0.00574688
cpdB	b4213	0.811475	0.00927488	0.88516	0.158919	1.05298	0.83916	0.965782	0.619637
fucI	b2802	0.811378	0.127383	0.873852	0.288741	1.16016	0.558304	1.00004	0.999757
glcG	b2977	0.811197	0.217443	0.899059	0.460837	0.859456	0.707225	0.890842	0.421701
ygaU	b2665	0.811171	0.00141652	0.814558	0.00180558	1.11279	0.306768	0.83089	0.00294599
preA	b2147	0.811165	0.367613	1.30517	0.367418	1.1686	0.811046	1.37907	0.153327
uxuB	b4323	0.810319	0.00476462	0.965268	0.431357	1.08445	0.489543	0.919422	0.0367892
yhbS	b3156	0.808696	0.0319966	0.872588	0.0343137	1.04437	0.780614	0.897968	0.177264
kbl	b3617	0.80859	0.0170171	0.894178	0.0224614	1.00351	0.954842	0.91325	0.0466259
bfr	b3336	0.80721	0.092663	0.810556	0.0990767	0.911724	0.577198	0.808847	0.0160094
rbsB	b3751	0.806789	0.00282895	0.885488	0.00471577	1.04481	0.548648	0.906362	0.0235165
slmA	b3641	0.806472	0.0156041	0.856091	0.0823654	0.994551	0.981479	0.854583	0.210303
alsB	b4088	0.806179	0.183063	0.939074	0.729748	1.05655	0.86931	1.02722	0.859058
hisH	b2023	0.805642	0.231519	0.920697	0.280498	1.02054	0.954829	0.931579	0.354226
garD	b3128	0.805028	0.272069	1.00293	0.978219	1.21902	0.552236	1.16883	0.28025
ydfZ	b1541	0.804049	0.0132615	0.813172	0.0256651	0.991063	0.964591	0.990853	0.606059
yajC	b0407	0.803794	0.0480012	0.885901	0.00597533	1.01356	0.8662	0.911455	0.172323
lamB	b4036	0.803754	0.00251323	0.676448	0.00347276	0.873428	0.223018	0.680466	0.000880259
tktB	b2465	0.802899	0.116572	0.730491	0.0619761	1.0456	0.8662	0.804748	0.162618
pflB	b0903	0.802342	0.00139164	0.841507	0.00274701	1.00092	0.964139	0.973099	0.0256301
nrdB	b2235	0.802294	0.00433013	0.796579	0.00389344	1.00057	0.993088	0.786073	0.00409765
glnQ	b0809	0.802029	0.0253722	0.864325	0.0487416	0.946545	0.750679	0.837702	0.0362778
rnpA	b3704	0.801827	0.35678	0.970347	0.597949	0.998245	0.995139	0.973693	0.861473
cnu	b1625	0.801454	0.30084	0.870618	0.370507	1.10221	0.822474	0.996441	0.973611
curA	b1449	0.79977	0.332902	0.925877	0.679866	1.06616	0.897921	0.845729	0.479278
selA	b3591	0.799159	0.0241592	0.84257	0.127526	0.951155	0.818313	0.812318	0.155942
mak	b0394	0.799002	0.14659	0.866683	0.237988	0.940614	0.848179	0.907352	0.470718
pgl	b0767	0.796253	0.00873469	0.812312	0.00358797	1.01434	0.897921	0.813584	0.00430305
pyrB	b4245	0.795957	0.0495618	0.907916	0.157383	0.956189	0.822474	0.739529	0.0432669
gpr	b3001	0.795694	0.0300537	0.89781	0.113104	1.04488	0.822474	0.923622	0.264435
rnt	b1652	0.794789	0.0278641	0.846362	0.334096	0.90749	0.577198	0.84083	0.0609659
glnA	b3870	0.794433	0.00519251	0.809216	0.00967289	1.01192	0.8662	0.813898	0.0155909
fbaB	b2097	0.794379	0.0656829	0.85963	0.0702064	0.992855	0.975118	0.763658	0.0476443
tyrB	b4054	0.794244	0.0149729	0.831948	0.0616538	0.972604	0.837868	0.786774	0.0234316
mepA	b2328	0.793558	0.327739	1.34422	0.0833559	1.0916	0.913551	1.1361	0.531523
hisF	b2025	0.793284	0.115319	0.862737	0.151179	0.996139	0.968048	0.880941	0.307926
osmE	b1739	0.793024	0.0240759	0.874632	0.00189718	1.04054	0.599948	0.862544	0.00259239
ispB	b3187	0.79178	0.0241782	0.928478	0.164066	0.926961	0.822474	0.913423	0.360469
mdtK	b1663	0.791276	0.175576	0.783852	0.219113	0.860338	0.763843	0.86508	0.34268
elaB	b2266	0.79094	0.0555491	0.71646	0.0222057	1.11423	0.548648	0.806951	0.0534506
hisG	b2019	0.790347	0.0378048	0.735847	0.102076	0.920513	0.571284	0.667607	0.0520658
glnH	b0811	0.789981	0.00748225	0.878821	0.00782138	1.0588	0.380617	0.846249	0.00432407
yedF	b1930	0.78973	0.00529418	0.961383	0.139511	0.948478	0.836274	0.928243	0.082221
yqhD	b3011	0.789617	0.0144239	0.805354	0.019959	0.963536	0.750679	0.835619	0.0444754
glyA	b2551	0.789534	0.00139164	0.795032	0.00369589	1.01428	0.73134	0.805981	0.00242945
artI	b0863	0.789475	0.0199164	0.808732	0.0328805	1.08368	0.548648	0.817378	0.0311257
slp	b3506	0.788035	0.0673049	0.891936	0.315554	1.12435	0.646443	1.15738	0.181773
iraP	b0382	0.786046	0.178936	0.906707	0.436372	1.11329	0.78411	0.936619	0.619637
moaE	b0785	0.785324	0.0895772	0.809705	0.0559687	1.05229	0.734779	0.993891	0.919824
adk	b0474	0.784225	0.00130987	0.806957	0.00313596	0.98316	0.585483	0.799535	0.0281996
agp	b1002	0.784109	0.00406431	0.923591	0.0224614	1.04718	0.489543	0.927357	0.066312
mgsA	b0963	0.78327	0.00867839	0.889733	0.112886	0.981742	0.954842	0.884018	0.0406627
malE	b4034	0.783181	0.000865785	0.725604	0.00119559	0.983403	0.702329	0.729558	0.00430305
tldD	b3244	0.782823	0.0390247	0.820877	0.0296648	1.00797	0.848179	0.847715	0.0190342
dcrB	b3472	0.782517	0.0245447	0.786233	0.0118848	0.983345	0.8662	0.843898	0.0202829
ampH	b0376	0.782423	0.529276	0.886462	0.294381	1.06195	0.896313	0.976224	0.890853
nanA	b3225	0.781499	0.00850237	0.935733	0.115421	1.02151	0.623325	0.887544	0.0234316
menB	b2262	0.77975	0.00756222	0.847737	0.0268964	0.992519	0.920284	0.858727	0.0239009
yqjD	b3098	0.778812	0.0276791	0.743665	0.00126339	1.01409	0.602133	0.715641	0.0433645
hcr	b0872	0.777795	0.128291	0.495903	0.0333544	1.16181	0.646443	0.994727	0.965591
folP	b3177	0.777482	0.0139112	0.827198	0.0312703	1.01753	0.8662	0.807267	0.00544171
glpT	b2240	0.775726	0.00476246	0.790132	0.00657599	1.06573	0.298956	0.858938	0.00795373
pfkA	b3916	0.775106	0.0092666	0.737931	0.00106804	0.990199	0.934036	0.780976	0.00294599
ompX	b0814	0.77499	0.00332641	0.692943	0.00258085	0.670732	0.059897	0.895074	0.0224222
frdA	b4154	0.774484	0.00266514	0.84576	0.00500653	1.07604	0.368597	1.07451	0.0356856
glpX	b3925	0.774029	0.0280373	0.79364	0.0461519	0.967984	0.8662	0.839388	0.0689301
pal	b0741	0.773027	0.00368571	0.781686	0.00310739	0.961122	0.298956	0.805426	0.00679004
hypB	b2727	0.772541	0.0105395	0.903573	0.0915052	1.09187	0.489543	1.05736	0.238985
aldA	b1415	0.772467	0.000809042	1.10952	0.00840295	1.00002	0.999354	0.878228	0.00330768
hdeA	b3510	0.771498	0.03045	0.832462	0.0589806	1.33703	0.548648	0.987114	0.906249
moaD	b0784	0.770477	0.00581969	0.898557	0.0616538	1.01769	0.928989	1.01339	0.787505
ygiB	b3037	0.770034	0.054816	0.902162	0.0983748	0.990905	0.963026	0.878019	0.0859511
ppiA	b3363	0.769601	0.115092	0.872882	0.153156	1.0158	0.944855	0.919002	0.311591
nrfA	b4070	0.767701	0.20091	0.810276	0.257132	1.3421	0.539929	1.29986	0.152111
rph	b3643	0.766911	0.0183962	0.773017	0.0224614	1.01073	0.946985	0.746074	0.0240061
lrhA	b2289	0.766639	0.0203499	0.913262	0.132581	0.938795	0.885043	0.913335	0.21379
yeaC	b1777	0.765605	0.0571329	1.03108	0.736868	0.795154	0.489543	0.779983	0.0821431
rihA	b0651	0.7653	0.0064445	0.890914	0.0329099	1.07715	0.489543	0.886024	0.0406627
pyrH	b0171	0.764398	0.0317011	0.813888	0.00109237	1.01451	0.822474	0.838005	0.011952
ygaM	b2672	0.764201	0.243162	0.832473	0.323472	1.40191	0.699896	0.867351	0.45412
metG	b2114	0.763163	0.00131411	0.744891	0.0013246	1.01051	0.822474	0.755351	0.00301987
otsA	b1896	0.760985	0.340966	0.744599	0.27197	0.949732	0.954829	0.663663	0.198831
hybD	b2993	0.760216	0.177354	1.04099	0.764188	1.0187	0.975334	1.00551	0.966576
mtlA	b3599	0.759609	0.025647	0.754333	0.0313094	1.04667	0.818313	0.818466	0.0689301
serS	b0893	0.759063	0.000224041	0.752254	0.000439425	0.973663	0.837868	0.770747	0.00419203
rpoS	b2741	0.758774	0.188009	2.00301	0.00642324	1.02858	0.97197	1.56212	0.159359
tsx	b0411	0.758769	0.00958154	0.719058	0.0188385	1.04146	0.848179	0.721155	0.0235165
fdnG	b1474	0.757673	0.0358108	0.70616	0.0303431	1.03587	0.822474	0.82071	0.0353632
exbD	b3005	0.754883	0.196631	0.712963	0.0880243	0.919542	0.8662	0.706846	0.0878759
yahO	b0329	0.75451	0.259636	0.98611	0.949958	1.31595	0.623325	1.16121	0.530616
rsd	b3995	0.751643	0.145903	1.02073	0.841694	0.871186	0.848179	1.18341	0.484914
raiA	b2597	0.751342	0.00422719	0.698685	0.0115367	1.1034	0.646443	0.725992	0.0128576
pspE	b1308	0.7497	0.0184224	0.933355	0.125796	1.08662	0.754403	1.05747	0.288352
glcB	b2976	0.748098	0.0683857	0.944074	0.515573	1.01605	0.955686	0.880035	0.453124
manZ	b1819	0.747316	0.0192863	0.731115	0.0111572	1.02252	0.873039	0.780527	0.0522426
glpA	b2241	0.746494	0.00298651	0.673842	0.00149431	1.06262	0.443368	0.829612	0.0256799
tpiA	b3919	0.745876	0.00298651	0.753987	0.000801149	0.99092	0.837868	0.79972	0.012945
glpF	b3927	0.744944	0.0433026	0.873642	0.0859214	1.04339	0.822474	0.797473	0.0328791
galK	b0757	0.742117	0.00239037	0.735048	0.00106804	0.995679	0.934036	0.798405	0.0073279
glgC	b3430	0.740608	0.165089	0.849635	0.0844261	0.943715	0.829565	0.788582	0.066312
manY	b1818	0.740431	0.0550766	0.727729	0.04885	1.13456	0.625661	0.828444	0.135414
napA	b2206	0.740207	0.00130987	0.850256	0.00277387	1.06921	0.306768	1.24004	0.00264104
katG	b3942	0.739349	0.00927488	0.873196	0.0144003	1.00719	0.873194	0.942376	0.0236997
rihC	b0030	0.738398	0.0144239	0.958155	0.46506	1.05906	0.724977	1.0165	0.593454
frdB	b4153	0.738069	0.0103997	0.841388	0.0472824	1.11099	0.548648	1.10805	0.0845863
frmB	b0355	0.73326	0.0215631	0.749834	0.0339147	0.869515	0.539929	0.80872	0.257373
epmA	b4155	0.73283	0.0177506	0.737948	0.0231396	0.931683	0.848179	0.735787	0.00514044
napG	b2205	0.732366	0.0504984	1.02307	0.87644	1.16707	0.576386	1.35689	0.352287
hybA	b2996	0.73055	0.0619423	0.938942	0.157073	1.17729	0.302236	1.26218	0.0390451
hisC	b2021	0.728503	0.00261749	0.775289	0.132332	0.900057	0.059897	0.656053	0.061577
glnG	b3868	0.727304	0.0602272	0.811713	0.126319	0.916382	0.837061	0.866996	0.0954922
glpK	b3926	0.726022	0.000865785	0.804833	0.000627044	1.03053	0.489543	0.836231	0.00493011
ynjE	b1757	0.725595	0.0119673	0.851474	0.00664857	1.0571	0.560002	1.01365	0.655019
nuoK	b2279	0.725427	0.266014	0.791355	0.184703	0.882137	0.723792	0.754632	0.0792996
gpt	b0238	0.724881	0.0249402	0.815294	0.010183	1.00777	0.943278	0.844653	0.0400781
frdC	b4152	0.718071	0.0318069	0.862504	0.489513	1.17956	0.548648	1.32465	0.0291895
treB	b4240	0.717275	0.000750401	0.900688	0.00394036	1.02986	0.670732	0.868569	0.015231
dps	b0812	0.71569	0.00322301	0.755109	0.000483451	1.02376	0.719292	0.794326	0.0252121
aphA	b4055	0.713096	0.0297395	0.792751	0.0070975	1.10925	0.443368	0.887711	0.0386177
treC	b4239	0.712128	0.00778266	0.847483	0.0190219	1.04428	0.548648	0.822572	0.00845658
pbpG	b2134	0.709777	0.203383	0.931435	0.569614	1.04274	0.964139	0.807687	0.158031
deoA	b4382	0.706381	0.0101978	0.682526	0.00264771	0.987773	0.881485	0.715006	0.0165706
cspG	b0990	0.705702	0.167177	0.654765	0.0696683	0.914244	0.657568	0.537828	0.0627202
nrdD	b4238	0.705544	0.00476462	0.749594	0.00393675	1.05583	0.732969	0.842048	0.027962
yggE	b2922	0.705199	0.0194728	0.719185	0.0297002	0.982901	0.894462	0.758597	0.030278
hdeB	b3509	0.702875	0.101597	0.800883	0.136626	1.26044	0.489543	0.844543	0.244492
narG	b1224	0.702226	0.00248636	0.741691	0.00200155	1.02952	0.699896	0.769794	0.01158
malQ	b3416	0.701093	0.00298651	0.688014	0.00203924	0.980345	0.822474	0.681693	0.0053635
glpB	b2242	0.699351	0.00406431	0.688215	0.00358797	1.06913	0.719292	0.830126	0.0252121
yhcH	b3221	0.695555	0.0432556	0.727844	0.119394	1.10471	0.657568	0.74191	0.306762
yrfG	b3399	0.694	0.121931	0.734626	0.0664079	0.805463	0.584508	0.692529	0.208886
mtlD	b3600	0.693128	0.0393434	0.732061	0.0465584	0.992161	0.975334	0.778328	0.0671246
exbB	b3006	0.688863	0.0483454	0.633527	0.0197622	1.01372	0.964591	0.62213	0.0300598
cysS	b0526	0.687285	0.00298651	0.725327	0.000483451	0.972458	0.489543	0.730858	0.000887618
guaC	b0104	0.687257	0.00927488	0.720925	0.000343547	0.984297	0.889846	0.750395	0.0162495
pepT	b1127	0.686952	0.0266118	0.777417	0.00657599	1.00695	0.944855	0.89067	0.0505356
glpQ	b2239	0.67763	0.00349875	0.753865	0.00574677	1.10063	0.306768	0.861279	0.00430344
ghrB	b3553	0.676728	0.0177506	0.761397	0.00862656	1.01953	0.818313	0.743094	0.00294599
gldA	b3945	0.674372	0.0188751	0.776865	0.040604	1.01271	0.962348	0.887556	0.172323
ilvA	b3772	0.671505	0.0150048	0.676131	0.0259968	1.04408	0.854425	0.642353	0.0297717
galT	b0758	0.670745	0.00252588	0.703226	0.0234269	1.00361	0.981479	0.732973	0.0073279
fimC	b4316	0.667921	0.0659065	0.647299	0.0620452	1.00217	0.995882	0.518288	0.0361779
hisD	b2020	0.667172	0.218377	0.813795	0.0757901	1.03385	0.91294	0.797955	0.0792996
dsdA	b2366	0.659978	0.00130987	0.660904	0.000451484	0.993673	0.954829	0.69113	0.00019451
udp	b3831	0.65978	0.00176746	0.601177	0.00358797	0.98077	0.866519	0.647336	0.00173084
nikA	b3476	0.655898	0.0256667	0.694254	0.0135383	1.02844	0.85154	0.930309	0.249696
pepE	b4021	0.654445	0.0186443	0.739605	0.0247968	1.11317	0.489543	0.882206	0.0301551
nupG	b2964	0.648167	0.0371746	0.633959	0.0410946	0.996707	0.992195	0.623467	0.0434372
hybC	b2994	0.637976	0.00239037	0.87678	0.0252498	1.06499	0.499066	0.981589	0.618628
hybO	b2997	0.636741	0.0464579	0.964961	0.795893	1.06327	0.723792	1.14457	0.100702
acuI	b3253	0.636054	0.0186443	0.717377	0.00965928	1.05325	0.548648	0.755087	0.0198475
yjiM	b4335	0.632803	0.0808514	0.761425	0.24156	0.919305	0.822474	0.915942	0.289573
fdnH	b1475	0.631772	0.0738495	0.615794	0.0517089	0.931499	0.848179	0.649259	0.0704125
ydeN	b1498	0.630787	0.0144594	0.992691	0.78258	1.23746	0.223018	1.0031	0.951964
yjbJ	b4045	0.630159	0.0453639	0.569382	0.0256679	1.05936	0.818313	0.570648	0.0434372
fucO	b2799	0.617147	0.178892	0.852378	0.545655	0.863455	0.858021	1.09138	0.683778
wrbA	b1004	0.614579	0.00139164	0.655427	0.000617083	1.02854	0.597585	0.746833	0.011952
ilvD	b3771	0.59738	0.00953669	0.545638	0.00635703	0.951304	0.818313	0.567271	0.0201255
ydjY	b1751	0.595966	0.0454926	0.887213	0.571691	1.24549	0.822474	1.2082	0.153852
dmsB	b0895	0.594753	0.0656829	0.928283	0.487049	0.7397	0.539929	0.966723	0.745891
narH	b1225	0.593032	0.000929831	0.702567	0.00242331	1.01883	0.593532	0.761841	0.00155665
yjjI	b4380	0.585806	0.0128879	0.576396	0.00369589	1.00884	0.98546	0.711884	0.0252121
glpC	b2243	0.580335	2.87872e-05	0.632869	0.00413101	1.07481	0.0597725	0.813823	0.000502027
ygdI	b2809	0.578043	0.0259204	0.578099	0.0372803	0.985468	0.973756	0.52446	0.0263119
narJ	b1226	0.572739	0.00540081	0.707528	0.00657599	1.00008	0.999354	0.721772	0.0329454
fimA	b4314	0.569796	0.0624212	0.551923	0.0592003	0.74043	0.581351	0.579442	0.0896738
ilvB	b3671	0.56866	0.00617815	0.565731	0.00052565	0.978936	0.829565	0.50576	0.00126705
nikD	b3479	0.564095	0.053992	0.793917	0.166113	1.01023	0.979091	0.935556	0.571812
garR	b3125	0.5629	0.00479186	0.75804	0.0147262	1.0696	0.747867	0.779749	0.0534884
ilvE	b3770	0.562432	0.00635314	0.529173	0.00568416	0.990889	0.934036	0.483593	0.00297368
fecB	b4290	0.560907	0.0185005	0.490868	0.022802	1.01403	0.969503	0.471372	0.000887618
fecA	b4291	0.559016	0.01668	0.515872	0.00500653	0.988347	0.964591	0.488566	0.0175541
yccJ	b1003	0.545197	0.0294163	0.561852	0.0328033	1.07052	0.848179	0.749832	0.0792996
ansB	b2957	0.516045	0.00130987	0.67055	0.0076616	1.11366	0.443368	0.875435	0.035876
ibpB	b3686	0.513854	0.00406837	0.473564	0.000764673	1.02159	0.866519	0.511788	0.00101196
ilvN	b3670	0.509644	0.0300537	0.512843	0.0049738	0.964727	0.83916	0.48575	0.00304817
ompF	b0929	0.493658	0.00130987	0.481281	0.00590321	0.84038	0.398386	0.439268	0.00259239
nirB	b3365	0.492398	0.00139164	0.432301	0.00258085	0.957647	0.834973	0.570904	0.00242144
ykgG	b0308	0.480301	0.00332559	0.643858	0.00486945	1.142	0.489543	0.637223	0.0115086
ykgF	b0307	0.475149	0.00298651	0.628946	0.00563291	1.15106	0.599948	0.618227	0.0053635
ykgE	b0306	0.455423	0.00220269	0.625394	0.000483451	0.978805	0.822474	0.525337	0.00294599
tdcE	b3114	0.447281	0.00927488	0.703954	0.0162253	1.11996	0.489543	0.760869	0.00845658
tdcB	b3117	0.432174	0.0816787	0.790956	0.268341	1.40469	0.539929	0.953866	0.795274
ilvC	b3774	0.418262	0.000758883	0.377602	0.000483451	0.986898	0.918253	0.351147	0.000887618
nirD	b3366	0.357565	0.00612593	0.415501	0.00200155	0.816519	0.742949	0.474583	0.0361779
tdcC	b3116	0.261166	0.00862158	0.542359	0.0190757	0.774912	0.502955	0.671969	0.166739
flu	b2000	0.03905	0.00510076	1.30479	0.0127061	0.934046	0.577198	0.0485886	0.00430305
